# Supplementary material for: trans-Diaqua­bis­[2,5-bis­(pyridin-2-yl)-1,3,4-thia­diazole]cobalt(II) bis­(tetra­fluoridoborate)
Source: Acta Crystallogr Sect E Struct Rep Online. 2011 Jun 4;67(Pt 7):m834–5. doi: 10.1107/S1600536811020125 (PMC3151744; doi:10.1107/S1600536811020125)
Supplement: Supplementary file 1 [file e-67-0m834-sup1.cif]

##############################################################################
#                                                                            #
# This CIF contains the data in a paper accepted for publication in          #
# Acta Crystallographica Section E. It conforms to the requirements of       #
# Notes for Authors for Acta Crystallographica Section E, and has been       #
# peer reviewed under the auspices of the IUCr Commission on Journals.       #
#                                                                            #
# Full details of the Crystallographic Information File format               #
# are given in the paper "The Crystallographic Information File (CIF):       #
# a New Standard Archive File for Crystallography" by S. R. Hall, F. H.      #
# Allen and I. D. Brown [Acta Cryst. (1991), A47, 655-685].                  #
#                                                                            #
# The current version of the core CIF dictionary is obtainable from          #
# ftp://ftp.iucr.org/pub/cif_core.dic.                                       #
#                                                                            #
# Software is freely available for graphical display of the structure(s)     #
# in this CIF. For information consult the CIF software page                 #
# http://www.iucr.org/resources/cif/software.                                #
#                                                                            #
# This file may be used for bona fide research purposes within the           #
# scientific community so long as proper attribution is given to the journal # 
# article from which it was obtained.                                        #
#                                                                            #
##############################################################################
data_I
_audit_creation_method     SHELXL-97
_chemical_name_systematic
;
<i>trans</i>-Diaquabis[2,5-bis(pyridin-2-yl)-1,3,4-thiadiazole]cobalt(II)
bis(tetrafluoridoborate)
;
_chemical_name_common     ?
_chemical_formula_moiety     'C24 H20 Co N8 O2 S2 2+, 2(B F4 -)'
_chemical_formula_sum     'C24 H20 B2 Co F8 N8 O2 S2'
_chemical_formula_iupac     '[Co (C12 H8 N4 S)2 (H2 O)2] (B F4)2'
_chemical_formula_weight     749.15
_chemical_melting_point     ?
_symmetry_cell_setting     monoclinic
_symmetry_space_group_name_H-M     'P 21/n'
_symmetry_space_group_name_Hall     '-P 2yn'
loop_
    _symmetry_equiv_pos_as_xyz
    'x, y, z'
    '-x+1/2, y+1/2, -z+1/2'
    '-x, -y, -z'
    'x-1/2, -y-1/2, z-1/2'
_cell_length_a     10.8319(2)
_cell_length_b     11.0623(2)
_cell_length_c     13.2120(3)
_cell_angle_alpha     90.00
_cell_angle_beta     101.1140(10)
_cell_angle_gamma     90.00
_cell_volume     1553.45(5)
_cell_formula_units_Z     2
_cell_measurement_reflns_used     3055
_cell_measurement_theta_min     2.46
_cell_measurement_theta_max     26.0
_cell_measurement_temperature     100(2)
_exptl_crystal_description     prism
_exptl_crystal_colour     Pink
_exptl_crystal_size_max     0.39
_exptl_crystal_size_mid     0.30
_exptl_crystal_size_min     0.19
_exptl_crystal_density_diffrn     1.602
_exptl_crystal_density_meas     ?
_exptl_crystal_density_method     'not measured'
_exptl_crystal_F_000     754
_exptl_absorpt_coefficient_mu     0.774
_exptl_absorpt_correction_type     multi-scan
_exptl_absorpt_process_details     '(SADABS; Bruker, 2005)'
_exptl_absorpt_correction_T_min     0.757
_exptl_absorpt_correction_T_max     0.863
_exptl_special_details
;
;
_diffrn_ambient_temperature     100(2)
_diffrn_radiation_type     MoK\a
_diffrn_radiation_wavelength     0.71073
_diffrn_radiation_source     'fine-focus sealed tube'
_diffrn_radiation_monochromator     graphite
_diffrn_measurement_device_type     'Bruker X8 APEXII'
_diffrn_measurement_method     '\f and \w'
_diffrn_detector_area_resol_mean     ?
_diffrn_reflns_number     32328
_diffrn_reflns_av_R_equivalents     0.0230
_diffrn_reflns_av_sigmaI/netI     0.0102
_diffrn_reflns_theta_min     2.42
_diffrn_reflns_theta_max     26.00
_diffrn_reflns_theta_full     26.00
_diffrn_measured_fraction_theta_max     1.000
_diffrn_measured_fraction_theta_full     1.000
_diffrn_reflns_limit_h_min     -13
_diffrn_reflns_limit_h_max     13
_diffrn_reflns_limit_k_min     -13
_diffrn_reflns_limit_k_max     13
_diffrn_reflns_limit_l_min     -16
_diffrn_reflns_limit_l_max     16
_refine_special_details
;
Refinement of <i>F</i>^2^ against all reflections. The weighted <i>R</i>-factor
<i>wR</i> and goodness of fit <i>S</i> are based on <i>F</i>^2^, conventional
<i>R</i>-factors <i>R</i> are based on <i>F</i>, with <i>F</i> set to zero for
negative <i>F</i>^2^. The threshold expression of <i>F</i>^2^ >
\s(<i>F</i>^2^) is used only for calculating <i>R</i>-factors(gt) <i>etc</i>.
and is not relevant to the choice of reflections for refinement.
<i>R</i>-factors based on <i>F</i>^2^ are statistically about twice as large
as those based on <i>F</i>, and <i>R</i>- factors based on all data will be
even larger.
;
_reflns_number_total     3055
_reflns_number_gt     2877
_reflns_threshold_expression     I>2sigma(I)
_refine_ls_structure_factor_coef     Fsqd
_refine_ls_matrix_type     full
_refine_ls_R_factor_all     0.0271
_refine_ls_R_factor_gt     0.0252
_refine_ls_wR_factor_gt     0.0624
_refine_ls_wR_factor_ref     0.0642
_refine_ls_goodness_of_fit_ref     1.041
_refine_ls_restrained_S_all     1.041
_refine_ls_number_reflns     3055
_refine_ls_number_parameters     214
_refine_ls_number_restraints     0
_refine_ls_hydrogen_treatment     constr
_refine_ls_weighting_scheme     calc
_refine_ls_weighting_details
         'calc w=1/[\s^2^(Fo^2^)+(0.0280P)^2^+1.2095P] where P=(Fo^2^+2Fc^2^)/3'
_atom_sites_solution_hydrogens     geom
_atom_sites_solution_primary     direct
_atom_sites_solution_secondary     difmap
_refine_ls_shift/su_max     0.001
_refine_ls_shift/su_mean     0.000
_refine_diff_density_max     0.537
_refine_diff_density_min     -0.359
_refine_ls_extinction_method     none
_refine_ls_extinction_coef     ?
loop_
    _atom_type_symbol
    _atom_type_description
    _atom_type_scat_dispersion_real
    _atom_type_scat_dispersion_imag
    _atom_type_scat_source
    'C' 'C' 0.0033 0.0016
                         'International Tables Vol C Tables 4.2.6.8 and 6.1.1.4'
    'H' 'H' 0.0000 0.0000
                         'International Tables Vol C Tables 4.2.6.8 and 6.1.1.4'
    'B' 'B' 0.0013 0.0007
                         'International Tables Vol C Tables 4.2.6.8 and 6.1.1.4'
    'N' 'N' 0.0061 0.0033
                         'International Tables Vol C Tables 4.2.6.8 and 6.1.1.4'
    'O' 'O' 0.0106 0.0060
                         'International Tables Vol C Tables 4.2.6.8 and 6.1.1.4'
    'F' 'F' 0.0171 0.0103
                         'International Tables Vol C Tables 4.2.6.8 and 6.1.1.4'
    'S' 'S' 0.1246 0.1234
                         'International Tables Vol C Tables 4.2.6.8 and 6.1.1.4'
    'Co' 'Co' 0.3494 0.9721
                         'International Tables Vol C Tables 4.2.6.8 and 6.1.1.4'
_computing_data_collection     'APEX2 (Bruker, 2005)'
_computing_cell_refinement     'SAINT (Bruker, 2005)'
_computing_data_reduction     'SAINT (Bruker, 2005)'
_computing_structure_solution     'SHELXS97 (Sheldrick, 2008)'
_computing_structure_refinement     'SHELXL97 (Sheldrick, 2008)'
_computing_molecular_graphics     'ORTEP-3 for Windows (Farrugia,1997)'
_computing_publication_material     'WinGX (Farrugia, 1999)'
loop_
    _atom_site_type_symbol
    _atom_site_label
    _atom_site_fract_x
    _atom_site_fract_y
    _atom_site_fract_z
    _atom_site_U_iso_or_equiv
    _atom_site_adp_type
    _atom_site_calc_flag
    _atom_site_refinement_flags
    _atom_site_occupancy
    _atom_site_symmetry_multiplicity
    _atom_site_disorder_assembly
    _atom_site_disorder_group
    B B1 0.57309(16) 0.64485(16) 0.25732(14) 0.0216(3) Uani d . 1 1 . .
    F F1 0.67597(12) 0.59356(14) 0.32121(9) 0.0571(4) Uani d . 1 1 . .
    F F2 0.58207(9) 0.62506(10) 0.15136(7) 0.0332(2) Uani d . 1 1 . .
    F F3 0.46504(11) 0.59451(11) 0.27939(11) 0.0506(3) Uani d . 1 1 . .
    F F4 0.57202(12) 0.76967(9) 0.27725(9) 0.0446(3) Uani d . 1 1 . .
    C C1 0.40758(13) 0.75359(13) -0.02371(11) 0.0182(3) Uani d . 1 1 . .
    C C2 0.47872(13) 1.25525(13) 0.07062(11) 0.0183(3) Uani d . 1 1 . .
    C C3 0.43647(14) 1.36225(14) 0.10807(12) 0.0217(3) Uani d . 1 1 . .
    H H3 0.4818 1.4354 0.1061 0.026 Uiso calc R 1 1 . .
    C C4 0.32601(15) 1.36036(14) 0.14872(12) 0.0247(3) Uani d . 1 1 . .
    H H4 0.2948 1.4323 0.1740 0.030 Uiso calc R 1 1 . .
    C C5 0.26323(15) 1.25161(14) 0.15134(12) 0.0245(3) Uani d . 1 1 . .
    H H5 0.1882 1.2476 0.1784 0.029 Uiso calc R 1 1 . .
    C C6 0.31236(14) 1.14767(14) 0.11331(12) 0.0224(3) Uani d . 1 1 . .
    H H6 0.2695 1.0732 0.1161 0.027 Uiso calc R 1 1 . .
    C C7 0.22011(13) 0.74718(13) 0.04650(11) 0.0196(3) Uani d . 1 1 . .
    C C8 0.10139(14) 0.71559(14) 0.07978(11) 0.0206(3) Uani d . 1 1 . .
    C C9 0.01592(15) 0.80486(16) 0.09485(13) 0.0278(3) Uani d . 1 1 . .
    H H9 0.0326 0.8880 0.0854 0.033 Uiso calc R 1 1 . .
    C C10 -0.09485(16) 0.76752(18) 0.12427(14) 0.0327(4) Uani d . 1 1 . .
    H H10 -0.1560 0.8253 0.1349 0.039 Uiso calc R 1 1 . .
    C C11 -0.11496(16) 0.64530(17) 0.13791(13) 0.0317(4) Uani d . 1 1 . .
    H H11 -0.1899 0.6180 0.1578 0.038 Uiso calc R 1 1 . .
    C C12 -0.02334(16) 0.56355(16) 0.12188(13) 0.0295(4) Uani d . 1 1 . .
    H H12 -0.0372 0.4800 0.1322 0.035 Uiso calc R 1 1 . .
    Co Co1 0.5000 1.0000 0.0000 0.01779(9) Uani d S 1 2 . .
    N N1 0.41821(12) 1.14819(11) 0.07273(10) 0.0196(3) Uani d . 1 1 . .
    N N2 0.37922(11) 0.85730(11) 0.01641(10) 0.0195(3) Uani d . 1 1 . .
    N N3 0.27082(12) 0.85445(11) 0.05733(10) 0.0210(3) Uani d . 1 1 . .
    N N4 0.08401(12) 0.59657(12) 0.09253(10) 0.0243(3) Uani d . 1 1 . .
    O O1 0.61489(10) 0.95481(10) 0.14452(9) 0.0267(2) Uani d . 1 1 . .
    H H1W 0.6833 0.9925 0.1697 0.032 Uiso d R 1 1 . .
    H H2W 0.6079 0.9000 0.1892 0.032 Uiso d R 1 1 . .
    S S1 0.30230(3) 0.64074(3) -0.01342(3) 0.01990(10) Uani d . 1 1 . .
loop_
    _atom_site_aniso_label
    _atom_site_aniso_U_11
    _atom_site_aniso_U_22
    _atom_site_aniso_U_33
    _atom_site_aniso_U_12
    _atom_site_aniso_U_13
    _atom_site_aniso_U_23
    B1 0.0179(8) 0.0198(8) 0.0261(9) 0.0022(6) 0.0013(7) 0.0020(7)
    F1 0.0467(7) 0.0832(10) 0.0362(6) 0.0401(7) -0.0049(5) 0.0013(6)
    F2 0.0322(5) 0.0381(6) 0.0277(5) -0.0042(4) 0.0018(4) -0.0023(4)
    F3 0.0409(6) 0.0405(7) 0.0801(9) -0.0129(5) 0.0361(6) -0.0168(6)
    F4 0.0673(8) 0.0217(5) 0.0455(6) -0.0078(5) 0.0126(6) -0.0022(5)
    C1 0.0168(7) 0.0148(7) 0.0213(7) -0.0023(5) -0.0009(5) 0.0027(5)
    C2 0.0170(7) 0.0176(7) 0.0185(7) -0.0009(5) -0.0012(5) 0.0018(5)
    C3 0.0230(8) 0.0164(7) 0.0250(8) -0.0022(6) 0.0024(6) 0.0006(6)
    C4 0.0273(8) 0.0204(8) 0.0270(8) 0.0026(6) 0.0070(6) -0.0017(6)
    C5 0.0224(7) 0.0252(8) 0.0268(8) -0.0006(6) 0.0074(6) 0.0007(6)
    C6 0.0213(7) 0.0198(7) 0.0266(8) -0.0046(6) 0.0061(6) 0.0006(6)
    C7 0.0178(7) 0.0185(7) 0.0212(7) -0.0003(6) 0.0006(6) 0.0010(6)
    C8 0.0177(7) 0.0232(8) 0.0201(7) -0.0033(6) 0.0018(5) -0.0013(6)
    C9 0.0220(8) 0.0259(8) 0.0348(9) 0.0002(6) 0.0032(7) -0.0001(7)
    C10 0.0219(8) 0.0428(10) 0.0341(9) 0.0051(7) 0.0074(7) -0.0038(8)
    C11 0.0226(8) 0.0463(11) 0.0284(9) -0.0080(7) 0.0103(7) -0.0017(8)
    C12 0.0305(9) 0.0300(9) 0.0302(8) -0.0106(7) 0.0114(7) -0.0016(7)
    Co1 0.01571(14) 0.01254(14) 0.02481(16) -0.00254(10) 0.00315(11)
                                                                    -0.00077(10)
    N1 0.0184(6) 0.0159(6) 0.0235(6) -0.0018(5) 0.0017(5) 0.0012(5)
    N2 0.0166(6) 0.0164(6) 0.0253(6) -0.0018(5) 0.0033(5) -0.0002(5)
    N3 0.0173(6) 0.0194(6) 0.0264(7) -0.0028(5) 0.0043(5) 0.0004(5)
    N4 0.0239(7) 0.0229(7) 0.0275(7) -0.0059(5) 0.0083(5) -0.0016(5)
    O1 0.0244(6) 0.0220(6) 0.0306(6) -0.0050(4) -0.0027(5) 0.0039(5)
    S1 0.01719(18) 0.01395(17) 0.0284(2) -0.00295(13) 0.00399(14) 0.00011(14)
_geom_special_details
;
All e.s.d.'s (except the e.s.d. in the dihedral angle between two l.s. planes)
are estimated using the full covariance matrix. The cell e.s.d.'s are taken
into account individually in the estimation of e.s.d.'s in distances, angles
and torsion angles; correlations between e.s.d.'s in cell parameters are only
used when they are defined by crystal symmetry. An approximate (isotropic)
treatment of cell e.s.d.'s is used for estimating e.s.d.'s involving l.s.
planes.
;
loop_
    _geom_bond_atom_site_label_1
    _geom_bond_atom_site_label_2
    _geom_bond_site_symmetry_2
    _geom_bond_distance
    _geom_bond_publ_flag
    B1 F3 . 1.377(2) ?
    B1 F1 . 1.383(2) ?
    B1 F4 . 1.406(2) ?
    B1 F2 . 1.439(2) ?
    C1 N2 . 1.3245(19) ?
    C1 C2 3_675 1.485(2) ?
    C1 S1 . 1.7138(14) ?
    C2 N1 . 1.3565(19) ?
    C2 C3 . 1.394(2) ?
    C2 C1 3_675 1.485(2) ?
    C3 C4 . 1.403(2) ?
    C3 H3 . 0.9500 ?
    C4 C5 . 1.386(2) ?
    C4 H4 . 0.9500 ?
    C5 C6 . 1.400(2) ?
    C5 H5 . 0.9500 ?
    C6 N1 . 1.356(2) ?
    C6 H6 . 0.9500 ?
    C7 N3 . 1.3039(19) ?
    C7 C8 . 1.479(2) ?
    C7 S1 . 1.7543(15) ?
    C8 N4 . 1.345(2) ?
    C8 C9 . 1.394(2) ?
    C9 C10 . 1.393(2) ?
    C9 H9 . 0.9500 ?
    C10 C11 . 1.387(3) ?
    C10 H10 . 0.9500 ?
    C11 C12 . 1.389(3) ?
    C11 H11 . 0.9500 ?
    C12 N4 . 1.345(2) ?
    C12 H12 . 0.9500 ?
    Co1 N2 . 2.0880(12) ?
    Co1 N2 3_675 2.0880(12) ?
    Co1 O1 3_675 2.1280(11) ?
    Co1 O1 . 2.1280(11) ?
    Co1 N1 3_675 2.1734(13) ?
    Co1 N1 . 2.1734(13) ?
    N2 N3 . 1.3845(17) ?
    O1 H1W . 0.8597 ?
    O1 H2W . 0.8597 ?
loop_
    _geom_angle_atom_site_label_1
    _geom_angle_atom_site_label_2
    _geom_angle_atom_site_label_3
    _geom_angle_site_symmetry_1
    _geom_angle_site_symmetry_3
    _geom_angle
    _geom_angle_publ_flag
    F3 B1 F1 . . 108.81(15) ?
    F3 B1 F4 . . 108.63(14) ?
    F1 B1 F4 . . 108.86(14) ?
    F3 B1 F2 . . 111.36(14) ?
    F1 B1 F2 . . 109.49(13) ?
    F4 B1 F2 . . 109.65(13) ?
    N2 C1 C2 . 3_675 119.94(13) ?
    N2 C1 S1 . . 112.95(11) ?
    C2 C1 S1 3_675 . 127.10(11) ?
    N1 C2 C3 . . 122.76(13) ?
    N1 C2 C1 . 3_675 113.20(13) ?
    C3 C2 C1 . 3_675 124.03(13) ?
    C2 C3 C4 . . 119.07(14) ?
    C2 C3 H3 . . 120.5 ?
    C4 C3 H3 . . 120.5 ?
    C5 C4 C3 . . 118.77(14) ?
    C5 C4 H4 . . 120.6 ?
    C3 C4 H4 . . 120.6 ?
    C4 C5 C6 . . 118.80(14) ?
    C4 C5 H5 . . 120.6 ?
    C6 C5 H5 . . 120.6 ?
    N1 C6 C5 . . 123.17(14) ?
    N1 C6 H6 . . 118.4 ?
    C5 C6 H6 . . 118.4 ?
    N3 C7 C8 . . 123.68(14) ?
    N3 C7 S1 . . 114.88(11) ?
    C8 C7 S1 . . 121.44(11) ?
    N4 C8 C9 . . 124.24(14) ?
    N4 C8 C7 . . 114.78(13) ?
    C9 C8 C7 . . 120.97(14) ?
    C10 C9 C8 . . 117.47(16) ?
    C10 C9 H9 . . 121.3 ?
    C8 C9 H9 . . 121.3 ?
    C11 C10 C9 . . 119.38(16) ?
    C11 C10 H10 . . 120.3 ?
    C9 C10 H10 . . 120.3 ?
    C10 C11 C12 . . 118.70(15) ?
    C10 C11 H11 . . 120.6 ?
    C12 C11 H11 . . 120.6 ?
    N4 C12 C11 . . 123.37(16) ?
    N4 C12 H12 . . 118.3 ?
    C11 C12 H12 . . 118.3 ?
    N2 Co1 N2 . 3_675 180.0 ?
    N2 Co1 O1 . 3_675 90.06(5) ?
    N2 Co1 O1 3_675 3_675 89.94(5) ?
    N2 Co1 O1 . . 89.94(5) ?
    N2 Co1 O1 3_675 . 90.06(5) ?
    O1 Co1 O1 3_675 . 180.0 ?
    N2 Co1 N1 . 3_675 78.03(5) ?
    N2 Co1 N1 3_675 3_675 101.97(5) ?
    O1 Co1 N1 3_675 3_675 89.90(5) ?
    O1 Co1 N1 . 3_675 90.10(5) ?
    N2 Co1 N1 . . 101.97(5) ?
    N2 Co1 N1 3_675 . 78.03(5) ?
    O1 Co1 N1 3_675 . 90.10(5) ?
    O1 Co1 N1 . . 89.90(5) ?
    N1 Co1 N1 3_675 . 180.0 ?
    C6 N1 C2 . . 117.42(13) ?
    C6 N1 Co1 . . 128.27(10) ?
    C2 N1 Co1 . . 114.19(10) ?
    C1 N2 N3 . . 114.59(12) ?
    C1 N2 Co1 . . 114.52(10) ?
    N3 N2 Co1 . . 130.79(9) ?
    C7 N3 N2 . . 110.42(12) ?
    C8 N4 C12 . . 116.84(14) ?
    Co1 O1 H1W . . 123.1 ?
    Co1 O1 H2W . . 131.9 ?
    H1W O1 H2W . . 105.0 ?
    C1 S1 C7 . . 87.15(7) ?
loop_
    _geom_torsion_atom_site_label_1
    _geom_torsion_atom_site_label_2
    _geom_torsion_atom_site_label_3
    _geom_torsion_atom_site_label_4
    _geom_torsion_site_symmetry_1
    _geom_torsion_site_symmetry_2
    _geom_torsion_site_symmetry_3
    _geom_torsion_site_symmetry_4
    _geom_torsion
    _geom_torsion_publ_flag
    N1 C2 C3 C4 . . . . -0.8(2) ?
    C1 C2 C3 C4 3_675 . . . 178.56(14) ?
    C2 C3 C4 C5 . . . . 0.7(2) ?
    C3 C4 C5 C6 . . . . 0.0(2) ?
    C4 C5 C6 N1 . . . . -0.7(2) ?
    N3 C7 C8 N4 . . . . -160.18(14) ?
    S1 C7 C8 N4 . . . . 20.91(18) ?
    N3 C7 C8 C9 . . . . 20.5(2) ?
    S1 C7 C8 C9 . . . . -158.44(12) ?
    N4 C8 C9 C10 . . . . -0.5(2) ?
    C7 C8 C9 C10 . . . . 178.78(14) ?
    C8 C9 C10 C11 . . . . 0.5(2) ?
    C9 C10 C11 C12 . . . . 0.1(3) ?
    C10 C11 C12 N4 . . . . -0.8(3) ?
    C5 C6 N1 C2 . . . . 0.7(2) ?
    C5 C6 N1 Co1 . . . . -174.93(11) ?
    C3 C2 N1 C6 . . . . 0.0(2) ?
    C1 C2 N1 C6 3_675 . . . -179.34(12) ?
    C3 C2 N1 Co1 . . . . 176.30(11) ?
    C1 C2 N1 Co1 3_675 . . . -3.08(15) ?
    N2 Co1 N1 C6 . . . . -2.87(14) ?
    N2 Co1 N1 C6 3_675 . . . 177.13(14) ?
    O1 Co1 N1 C6 3_675 . . . 87.21(13) ?
    O1 Co1 N1 C6 . . . . -92.79(13) ?
    N1 Co1 N1 C6 3_675 . . . -177.1(5) ?
    N2 Co1 N1 C2 . . . . -178.64(10) ?
    N2 Co1 N1 C2 3_675 . . . 1.36(10) ?
    O1 Co1 N1 C2 3_675 . . . -88.56(10) ?
    O1 Co1 N1 C2 . . . . 91.44(10) ?
    N1 Co1 N1 C2 3_675 . . . 7.1(4) ?
    C2 C1 N2 N3 3_675 . . . 179.69(12) ?
    S1 C1 N2 N3 . . . . -0.59(16) ?
    C2 C1 N2 Co1 3_675 . . . 2.91(17) ?
    S1 C1 N2 Co1 . . . . -177.38(6) ?
    N2 Co1 N2 C1 3_675 . . . -137(5) ?
    O1 Co1 N2 C1 3_675 . . . 89.03(11) ?
    O1 Co1 N2 C1 . . . . -90.97(11) ?
    N1 Co1 N2 C1 3_675 . . . -0.85(10) ?
    N1 Co1 N2 C1 . . . . 179.15(10) ?
    N2 Co1 N2 N3 3_675 . . . 47(5) ?
    O1 Co1 N2 N3 3_675 . . . -87.11(12) ?
    O1 Co1 N2 N3 . . . . 92.89(12) ?
    N1 Co1 N2 N3 3_675 . . . -176.99(13) ?
    N1 Co1 N2 N3 . . . . 3.01(13) ?
    C8 C7 N3 N2 . . . . -178.29(13) ?
    S1 C7 N3 N2 . . . . 0.69(16) ?
    C1 N2 N3 C7 . . . . -0.07(18) ?
    Co1 N2 N3 C7 . . . . 176.07(10) ?
    C9 C8 N4 C12 . . . . -0.1(2) ?
    C7 C8 N4 C12 . . . . -179.41(14) ?
    C11 C12 N4 C8 . . . . 0.7(2) ?
    N2 C1 S1 C7 . . . . 0.78(11) ?
    C2 C1 S1 C7 3_675 . . . -179.52(13) ?
    N3 C7 S1 C1 . . . . -0.86(12) ?
    C8 C7 S1 C1 . . . . 178.15(13) ?
loop_
    _geom_hbond_atom_site_label_D
    _geom_hbond_atom_site_label_H
    _geom_hbond_atom_site_label_A
    _geom_hbond_site_symmetry_A
    _geom_hbond_distance_DH
    _geom_hbond_distance_HA
    _geom_hbond_distance_DA
    _geom_hbond_angle_DHA
    O1 H1W F1 2_655 0.86 1.88 2.7014(16) 161
    O1 H2W F4 . 0.86 1.94 2.7927(16) 172
_iucr_refine_instructions_details
;
TITL CoBF4100K in P2(1)/n
CELL 0.71073  10.8319  11.0623  13.2120  90.000 101.114  90.000
ZERR    2.00   0.0002   0.0002   0.0003   0.000   0.001   0.000
LATT 1
SYMM 0.5-X, 0.5+Y, 0.5-Z
SFAC C  H  B  N  O  F  S  Co
UNIT 48  40  4  16  4  16  4  2
OMIT -3 52
L.S. 10
ACTA
BOND $H
HTAB
eqiv $1 -x+3/2, y+1/2, -z+1/2
HTAB O1 F1_$1
HTAB O1 F4
FMAP 2
PLAN 20
SIZE 0.190 0.300 0.385
CONF
TEMP -173.000
rem DFIX  0.86 0.001 O1 H1W O1 H2W
rem DFIX  1.364 0.001 H1W H2W
WGHT    0.028000    1.209500
FVAR       0.11187
MOLE 2
B1    3    0.573088    0.644853    0.257316    11.00000    0.01786    0.01976 =
         0.02606    0.00202    0.00130    0.00217
F1    6    0.675970    0.593561    0.321206    11.00000    0.04672    0.08324 =
         0.03617    0.00133   -0.00488    0.04012
F2    6    0.582070    0.625063    0.151357    11.00000    0.03219    0.03805 =
         0.02771   -0.00226    0.00184   -0.00424
F3    6    0.465038    0.594508    0.279392    11.00000    0.04090    0.04048 =
         0.08010   -0.01677    0.03615   -0.01294
F4    6    0.572024    0.769670    0.277254    11.00000    0.06732    0.02167 =
         0.04553   -0.00222    0.01259   -0.00783
MOLE 1
C1    1    0.407582    0.753592   -0.023711    11.00000    0.01681    0.01476 =
         0.02128    0.00267   -0.00091   -0.00230
C2    1    0.478723    1.255251    0.070619    11.00000    0.01697    0.01759 =
         0.01845    0.00181   -0.00115   -0.00090
C3    1    0.436474    1.362251    0.108071    11.00000    0.02298    0.01636 =
         0.02499    0.00058    0.00244   -0.00221
AFIX  43
H3    2    0.481838    1.435435    0.106098    11.00000   -1.20000
AFIX   0
C4    1    0.326013    1.360361    0.148722    11.00000    0.02733    0.02037 =
         0.02700   -0.00167    0.00700    0.00261
AFIX  43
H4    2    0.294833    1.432312    0.173990    11.00000   -1.20000
AFIX   0
C5    1    0.263235    1.251613    0.151337    11.00000    0.02242    0.02518 =
         0.02684    0.00075    0.00737   -0.00060
AFIX  43
H5    2    0.188223    1.247641    0.178439    11.00000   -1.20000
AFIX   0
C6    1    0.312363    1.147671    0.113305    11.00000    0.02133    0.01981 =
         0.02663    0.00056    0.00609   -0.00456
AFIX  43
H6    2    0.269468    1.073195    0.116063    11.00000   -1.20000
AFIX   0
C7    1    0.220107    0.747179    0.046502    11.00000    0.01782    0.01849 =
         0.02118    0.00095    0.00061   -0.00030
C8    1    0.101390    0.715594    0.079780    11.00000    0.01767    0.02318 =
         0.02014   -0.00132    0.00176   -0.00335
C9    1    0.015924    0.804858    0.094845    11.00000    0.02197    0.02585 =
         0.03482   -0.00013    0.00321    0.00024
AFIX  43
H9    2    0.032570    0.887993    0.085410    11.00000   -1.20000
AFIX   0
C10   1   -0.094851    0.767523    0.124269    11.00000    0.02187    0.04283 =
         0.03413   -0.00377    0.00744    0.00506
AFIX  43
H10   2   -0.156030    0.825252    0.134887    11.00000   -1.20000
AFIX   0
C11   1   -0.114962    0.645297    0.137908    11.00000    0.02261    0.04633 =
         0.02839   -0.00171    0.01026   -0.00802
AFIX  43
H11   2   -0.189950    0.618020    0.157829    11.00000   -1.20000
AFIX   0
C12   1   -0.023338    0.563555    0.121875    11.00000    0.03054    0.03000 =
         0.03017   -0.00156    0.01138   -0.01056
AFIX  43
H12   2   -0.037184    0.480031    0.132157    11.00000   -1.20000
AFIX   0
CO1   8    0.500000    1.000000    0.000000    10.50000    0.01571    0.01254 =
         0.02481   -0.00077    0.00315   -0.00254
N1    4    0.418214    1.148187    0.072727    11.00000    0.01841    0.01591 =
         0.02349    0.00119    0.00171   -0.00180
N2    4    0.379218    0.857304    0.016407    11.00000    0.01657    0.01639 =
         0.02532   -0.00015    0.00329   -0.00181
N3    4    0.270818    0.854454    0.057328    11.00000    0.01728    0.01942 =
         0.02640    0.00043    0.00425   -0.00277
N4    4    0.084013    0.596570    0.092533    11.00000    0.02389    0.02291 =
         0.02755   -0.00157    0.00830   -0.00588
O1    5    0.614894    0.954810    0.144524    11.00000    0.02443    0.02196 =
         0.03056    0.00386   -0.00269   -0.00500
AFIX   3
H1W   2    0.683345    0.992474    0.169744    11.00000   -1.20000
H2W   2    0.607920    0.900011    0.189224    11.00000   -1.20000
AFIX   0
S1    7    0.302302    0.640741   -0.013422    11.00000    0.01719    0.01395 =
         0.02841    0.00011    0.00399   -0.00295
HKLF 4
REM  CoBF4100K in P2(1)/n
REM R1 =  0.0252 for   2877 Fo > 4sig(Fo)  and  0.0271 for all   3055 data
REM    214 parameters refined using      0 restraints
END
WGHT      0.0279      1.2135
REM Highest difference peak  0.537,  deepest hole -0.359,  1-sigma level  0.046
Q1    1   0.6495  0.7434  0.2720  11.00000  0.05    0.54
Q2    1   0.6502  0.5417  0.2737  11.00000  0.05    0.43
Q3    1   0.4613  0.6528  0.2378  11.00000  0.05    0.38
Q4    1   0.5215  0.6080  0.3443  11.00000  0.05    0.33
Q5    1   0.1609  0.7325  0.0676  11.00000  0.05    0.26
Q6    1   0.4660  0.9851  0.0520  11.00000  0.05    0.26
Q7    1   0.2513  0.6987  0.0227  11.00000  0.05    0.24
Q8    1   0.3540  0.6986 -0.0323  11.00000  0.05    0.24
Q9    1   0.3756  1.3596  0.1220  11.00000  0.05    0.24
Q10   1   0.5317  1.2542  0.0465  11.00000  0.05    0.23
Q11   1   0.0661  0.7606  0.1048  11.00000  0.05    0.23
Q12   1   0.6980  0.6495  0.2970  11.00000  0.05    0.21
Q13   1   0.6299  0.5932  0.3546  11.00000  0.05    0.20
Q14   1  -0.1110  0.7023  0.1077  11.00000  0.05    0.20
Q15   1   0.3229  0.8604  0.0364  11.00000  0.05    0.20
Q16   1  -0.0433  0.7780  0.0969  11.00000  0.05    0.19
Q17   1   0.0781  0.6561  0.0669  11.00000  0.05    0.19
Q18   1   0.4414  1.3131  0.0646  11.00000  0.05    0.19
Q19   1  -0.0776  0.6116  0.0995  11.00000  0.05    0.19
Q20   1   0.5238  0.7482  0.2348  11.00000  0.05    0.18
;
data_global
_journal_date_recd_electronic     2011-05-18
_journal_date_accepted     2011-05-26
_journal_name_full     'Acta Crystallographica, Section E'
_journal_year     2011
_journal_volume     67
_journal_issue      7
_journal_page_first     m834
_journal_page_last     m835
_journal_paper_category     QM
_journal_coeditor_code     IM2290
_publ_contact_author_name     'Fouad Bentiss'
_publ_contact_author_address
;
Laboratoire de Chimie de Coordination et d'Analytique (LCCA), Facult\'e des
Sciences, Universit\'e Chouaib Doukkali, B.P. 20, M-24000 El Jadida, Morocco
;
_publ_contact_author_email     'f_bentiss@yahoo.fr'
_publ_contact_author_fax     '212 537 77 54 40'
_publ_contact_author_phone     '212 537 77 54 40'
_publ_section_title
;
<i>trans</i>-Diaquabis[2,5-bis(pyridin-2-yl)-1,3,4-thiadiazole]cobalt(II)
bis(tetrafluoridoborate)
;
loop_
    _publ_author_name
    _publ_author_address
    'Bentiss, Fouad'
;
Laboratoire de Chimie de Coordination et d'Analytique (LCCA)
Facult\'e des Sciences, Universit\'e Chouaib Doukkali, BP 20,
M-24000 El Jadida, Morocco
;
    'Capet, Fr\'ed\'eric'
;
Unit\'e de Catalyse et de Chimie du Solide (UCCS), CNRS UMR 8181, ENSCL,
BP 90108, F-59652 Villeneuve d'Ascq Cedex, France
and
Universit\'e Lille Nord de France, F-59000 Lille, France
;
    'Lagren\'ee, Michel'
;
Unit\'e de Catalyse et de Chimie du Solide (UCCS), CNRS UMR 8181, ENSCL,
BP 90108, F-59652 Villeneuve d'Ascq Cedex, France
and
Universit\'e Lille Nord de France, F-59000 Lille, France
;
    'Saadi, Mohamed'
;
Laboratoire de Chimie du Solide Appliqu\'ee,
Facult\'e des Sciences, Universit\'e Mohammed V-Agdal
Avenue Ibn Battouta, BP 1014, Rabat, Morocco
;
    'El Ammari, Lahcen'
;
Laboratoire de Chimie du Solide Appliqu\'ee,
Facult\'e des Sciences, Universit\'e Mohammed V-Agdal
Avenue Ibn Battouta, BP 1014, Rabat, Morocco
;
