# Supplementary material for: trans-Diaqua­bis­[2,5-bis­(pyridin-2-yl)-1,3,4-thia­diazole]cobalt(II) bis­(tetra­fluoridoborate)
Source: Acta Crystallogr Sect E Struct Rep Online. 2011 Jun 4;67(Pt 7):m834–5. doi: 10.1107/S1600536811020125 (PMC3151744; doi:10.1107/S1600536811020125)
Supplement: Supplementary file 2 [file e-67-0m834-Isup2.hkl]

# 
# h,k,l, Fc-squared, Fo-squared, sigma(Fo-squared) and status flag 
# 
data_I
_shelx_title ' CoBF4100K in P2(1)/n' 
_shelx_refln_list_code          4 
_shelx_F_calc_maximum      283.85 
_exptl_crystal_F_000       754.00 
_reflns_d_resolution_high  0.8107 
 
loop_ 
 _symmetry_equiv_pos_as_xyz 
 'x, y, z' 
 '-x+1/2, y+1/2, -z+1/2' 
 '-x, -y, -z' 
 'x-1/2, -y-1/2, z-1/2' 
 
_cell_length_a    10.8319 
_cell_length_b    11.0623 
_cell_length_c    13.2120 
_cell_angle_alpha  90.000 
_cell_angle_beta  101.114 
_cell_angle_gamma  90.000 
 
_shelx_F_squared_multiplier     1.000 
 
loop_ 
 _refln_index_h 
 _refln_index_k 
 _refln_index_l 
 _refln_F_squared_calc 
 _refln_F_squared_meas 
 _refln_F_squared_sigma 
 _refln_observed_status 
   2   0   0     9107.08     9502.28     62.82 o 
   4   0   0      219.93      189.72      1.85 o 
   6   0   0      380.71      404.63      3.99 o 
   8   0   0       59.42       60.62      2.23 o 
  10   0   0     4881.15     4738.38     48.70 o 
  12   0   0      321.09      287.60      9.60 o 
   1   1   0     2569.67     2485.53     24.17 o 
   2   1   0     3834.21     4137.03     23.00 o 
   3   1   0     1715.51     1749.80      9.18 o 
   4   1   0     3396.55     3375.35     15.91 o 
   5   1   0      668.25      784.05      4.32 o 
   6   1   0      422.12      501.46      3.28 o 
   7   1   0     2189.06     2104.05     12.35 o 
   8   1   0        0.24        0.08      0.67 o 
   9   1   0     2883.77     2913.50     19.91 o 
  10   1   0      421.49      440.07      4.80 o 
  11   1   0       76.06       76.91      3.41 o 
  12   1   0      128.08      137.53      5.30 o 
  13   1   0      230.03      263.31      6.31 o 
   0   2   0     8085.58     8423.60     75.39 o 
   1   2   0       70.84       95.15      1.06 o 
   2   2   0     2626.18     2665.49     20.19 o 
   3   2   0      231.34      236.08      1.92 o 
   4   2   0      816.11      800.20      4.81 o 
   5   2   0       38.42       37.54      0.75 o 
   6   2   0     5422.61     5651.40     30.18 o 
   7   2   0      258.94      260.93      2.53 o 
   8   2   0      913.19      921.20      7.00 o 
   9   2   0      788.25      777.97      6.54 o 
  10   2   0        8.23       12.36      1.41 o 
  11   2   0      411.02      395.67      5.96 o 
  12   2   0       70.81       75.60      3.30 o 
   1   3   0     7218.03     7505.27     44.44 o 
   2   3   0     1613.86     1693.35     12.01 o 
   3   3   0     2265.23     2580.06     17.05 o 
   4   3   0       79.71      112.76      1.45 o 
   5   3   0     6528.22     6838.04     37.11 o 
   6   3   0     2432.65     2506.27     15.25 o 
   7   3   0      154.05      180.29      2.51 o 
   8   3   0      271.13      268.73      2.95 o 
   9   3   0       59.56       58.96      1.77 o 
  10   3   0     1895.73     1837.58     16.24 o 
  11   3   0      889.42      863.20      9.48 o 
  12   3   0        9.99        4.32      1.52 o 
   0   4   0     4773.18     4754.26     37.42 o 
   1   4   0       65.92       88.13      1.10 o 
   2   4   0     4716.13     4609.90     31.88 o 
   3   4   0      516.30      511.68      4.10 o 
   4   4   0     2871.48     2925.77     18.04 o 
   5   4   0      122.97      118.49      1.52 o 
   6   4   0      326.32      318.33      2.93 o 
   7   4   0      342.72      359.27      3.40 o 
   8   4   0     5454.99     5462.09     33.19 o 
   9   4   0      532.25      491.11      5.16 o 
  10   4   0       38.47       27.82      1.59 o 
  11   4   0        2.18        1.32      1.19 o 
  12   4   0      477.17      506.98      7.26 o 
   1   5   0     5652.97     5454.95     32.41 o 
   2   5   0      657.68      732.31      5.28 o 
   3   5   0      282.44      252.02      2.85 o 
   4   5   0     3208.80     3412.46     24.10 o 
   5   5   0     1470.34     1437.79     10.67 o 
   6   5   0       31.63       33.64      0.98 o 
   7   5   0       59.10       58.36      1.49 o 
   8   5   0      254.20      217.37      2.93 o 
   9   5   0       54.67       49.09      1.57 o 
  10   5   0     1883.89     1925.08     19.62 o 
  11   5   0      379.51      368.46      5.19 o 
  12   5   0       21.40       11.19      1.81 o 
   0   6   0        4.09       10.28      1.21 o 
   1   6   0      749.18      845.84      5.98 o 
   2   6   0       18.82       30.01      1.03 o 
   3   6   0     2934.66     2941.14     20.26 o 
   4   6   0      379.11      314.34      4.47 o 
   5   6   0        0.69        0.69      0.69 o 
   6   6   0     1431.54     1390.76     13.15 o 
   7   6   0     1810.43     1790.19     13.23 o 
   8   6   0       56.08       60.79      1.86 o 
   9   6   0       11.73        9.70      0.92 o 
  10   6   0      588.08      604.43      7.18 o 
  11   6   0      148.37      161.36      3.21 o 
   1   7   0      134.12      137.98      2.46 o 
   2   7   0       19.74       21.32      0.97 o 
   3   7   0     1692.55     1634.51     11.94 o 
   4   7   0       35.96       37.58      1.01 o 
   5   7   0      416.06      415.42      6.34 o 
   6   7   0      233.06      234.40      3.36 o 
   7   7   0     3093.72     3170.59     24.47 o 
   8   7   0       49.99       41.68      2.66 o 
   9   7   0      780.10      790.37      9.02 o 
  10   7   0        5.32        3.78      1.33 o 
  11   7   0        4.77        3.48      1.09 o 
   0   8   0    12888.96    13239.08    103.39 o 
   1   8   0        4.89        2.55      0.76 o 
   2   8   0       43.29       61.86      1.36 o 
   3   8   0     1448.15     1384.38     10.50 o 
   4   8   0      477.72      480.39      4.96 o 
   5   8   0      448.15      429.44      4.55 o 
   6   8   0       43.05       40.82      2.38 o 
   7   8   0      532.94      490.38      6.72 o 
   8   8   0      110.81      126.03      2.96 o 
   9   8   0      126.12      134.78      3.90 o 
  10   8   0      895.22      840.22     13.34 o 
   1   9   0      178.17      170.05      2.31 o 
   2   9   0       14.80       11.66      0.87 o 
   3   9   0      579.98      560.86      5.15 o 
   4   9   0     1225.20     1185.31      9.94 o 
   5   9   0      273.52      261.37      3.59 o 
   6   9   0      104.63       88.28      2.21 o 
   7   9   0      140.04      122.68      2.99 o 
   8   9   0      227.67      234.11      5.12 o 
   9   9   0      119.55      107.87      4.11 o 
   0  10   0     2440.98     2480.52     26.57 o 
   1  10   0      101.62       95.91      1.86 o 
   2  10   0     2280.41     2256.72     16.34 o 
   3  10   0        6.99       12.88      1.00 o 
   4  10   0      501.00      500.67      5.29 o 
   5  10   0        3.65        6.61      1.20 o 
   6  10   0      929.54      842.44      9.42 o 
   7  10   0       74.63       71.96      2.70 o 
   8  10   0      499.12      476.34     11.08 o 
   1  11   0      158.93      166.07      2.83 o 
   2  11   0       88.05       77.14      2.50 o 
   3  11   0       64.89       69.89      2.29 o 
   4  11   0       21.14       20.98      1.33 o 
   5  11   0     1198.82     1154.58     11.35 o 
   6  11   0       27.49       21.36      2.68 o 
   7  11   0       20.34       27.20      2.23 o 
   0  12   0      231.66      230.34     12.22 o 
   1  12   0      130.29      142.29      4.11 o 
   2  12   0      301.14      313.32      4.88 o 
   3  12   0      170.99      164.31      3.34 o 
   4  12   0      785.08      821.47     10.43 o 
   5  12   0       42.61       32.34      1.74 o 
   6  12   0      111.33      112.74      3.01 o 
   1  13   0      537.80      524.44      7.47 o 
   2  13   0        0.14       -2.09      1.39 o 
   3  13   0      371.69      354.18      5.73 o 
 -13   0   1        1.30        5.86      2.77 o 
 -11   0   1      565.56      562.03     10.66 o 
  -9   0   1       39.45       50.66      2.49 o 
  -7   0   1      909.51      950.95      8.14 o 
  -5   0   1      575.79      477.97      3.93 o 
  -3   0   1     2208.14     2350.67     15.19 o 
   1   0   1     7110.04     6424.86    137.49 o 
   3   0   1     9950.35    10332.99     67.36 o 
   5   0   1     7094.35     7653.72     52.18 o 
   7   0   1      192.86      186.35      3.62 o 
   9   0   1     2250.26     2202.76     23.70 o 
  11   0   1      582.12      582.84     13.06 o 
 -13   1   1       43.98       39.62      3.03 o 
 -12   1   1      566.09      528.08     10.97 o 
 -11   1   1      207.08      183.09      4.26 o 
 -10   1   1     1005.07      990.90      8.37 o 
  -9   1   1     1111.97     1104.52      8.12 o 
  -8   1   1     5559.26     5597.41     32.98 o 
  -7   1   1      225.30      210.47      2.14 o 
  -6   1   1     1250.19     1218.73      6.99 o 
  -5   1   1      520.02      497.81      3.17 o 
  -4   1   1     2766.71     2908.08     15.44 o 
  -3   1   1      613.91      634.79      3.83 o 
  -2   1   1     1204.69     1105.03      6.16 o 
  -1   1   1     2023.14     2209.27     16.42 o 
   0   1   1     1126.38     1049.07     27.68 o 
   1   1   1     3603.30     3479.42     25.62 o 
   2   1   1     1296.59     1435.37      8.01 o 
   3   1   1     2967.08     2989.64     14.79 o 
   4   1   1       43.66       35.97      0.64 o 
   5   1   1       82.88       73.75      0.97 o 
   6   1   1     1006.08      971.41      6.05 o 
   7   1   1       27.62       11.48      0.74 o 
   8   1   1     1026.21     1005.85      8.11 o 
   9   1   1        1.07        0.35      0.84 o 
  10   1   1      208.75      201.85      3.68 o 
  11   1   1      648.64      657.51      8.90 o 
  12   1   1      126.31      132.42      4.53 o 
 -13   2   1      293.09      350.59      6.82 o 
 -12   2   1      858.13      819.39     12.28 o 
 -11   2   1      453.13      469.96      6.28 o 
 -10   2   1        2.22        4.32      1.04 o 
  -9   2   1     2078.32     2066.41     14.20 o 
  -8   2   1      196.93      187.44      2.45 o 
  -7   2   1     1148.86     1143.68      7.69 o 
  -6   2   1      432.91      470.12      3.74 o 
  -5   2   1        7.60       13.83      0.73 o 
  -4   2   1     5235.76     5273.05     29.05 o 
  -3   2   1       48.41       42.69      0.90 o 
  -2   2   1     1650.67     1776.77     11.27 o 
  -1   2   1     4496.88     4425.26     25.65 o 
   0   2   1     6452.39     6834.11     33.74 o 
   1   2   1       13.02       15.69      0.41 o 
   2   2   1     1012.70     1095.57      6.70 o 
   3   2   1     4307.60     4401.50     23.98 o 
   4   2   1     2463.06     2469.30     14.73 o 
   5   2   1      960.34      876.43      5.43 o 
   6   2   1     1732.24     1775.95     11.15 o 
   7   2   1      981.97      930.86      6.77 o 
   8   2   1      386.28      387.74      4.17 o 
   9   2   1      317.88      297.67      3.98 o 
  10   2   1       69.95       60.12      2.26 o 
  11   2   1       38.75       34.06      2.29 o 
  12   2   1      263.14      277.88      5.61 o 
 -12   3   1       48.16       60.96      2.76 o 
 -11   3   1        0.83        2.21      1.35 o 
 -10   3   1      759.67      750.52      6.86 o 
  -9   3   1       86.41      102.48      1.94 o 
  -8   3   1      593.51      613.08      4.72 o 
  -7   3   1      320.78      340.44      3.08 o 
  -6   3   1     1229.51     1136.12      7.05 o 
  -5   3   1       41.60       32.13      0.97 o 
  -4   3   1      556.25      522.09      3.95 o 
  -3   3   1     2685.81     2542.20     16.70 o 
  -2   3   1     2992.03     2965.90     19.19 o 
  -1   3   1     1342.06     1379.60      7.80 o 
   0   3   1     4145.53     4179.02     22.04 o 
   1   3   1     1148.72     1163.60      7.50 o 
   2   3   1       68.15       55.33      0.97 o 
   3   3   1     1109.21     1209.06      8.16 o 
   4   3   1      355.58      333.73      2.92 o 
   5   3   1      228.21      235.36      2.30 o 
   6   3   1     1107.54     1110.81      8.61 o 
   7   3   1       73.76       74.85      1.55 o 
   8   3   1      397.21      416.90      4.29 o 
   9   3   1      130.87      132.09      2.46 o 
  10   3   1     1590.95     1562.47     14.79 o 
  11   3   1       11.83       13.78      1.63 o 
  12   3   1        6.16        3.30      1.66 o 
 -12   4   1        0.85        1.91      1.52 o 
 -11   4   1       65.43       60.77      2.20 o 
 -10   4   1        7.05        2.27      1.03 o 
  -9   4   1      193.61      207.70      2.77 o 
  -8   4   1       26.92       33.85      1.17 o 
  -7   4   1     5817.93     6004.20     34.06 o 
  -6   4   1       10.17        3.81      0.55 o 
  -5   4   1      413.50      401.83      3.32 o 
  -4   4   1     1333.64     1316.80      8.71 o 
  -3   4   1    17003.10    18356.10    120.87 o 
  -2   4   1     1393.11     1389.09      9.38 o 
  -1   4   1       26.89       30.96      0.53 o 
   0   4   1     1699.61     1746.98     10.06 o 
   1   4   1       12.21        7.34      0.39 o 
   2   4   1       64.99       60.78      1.05 o 
   3   4   1     3735.04     3771.00     24.15 o 
   4   4   1      444.86      432.49      4.63 o 
   5   4   1        2.04        1.73      0.78 o 
   6   4   1     1236.39     1211.84     11.33 o 
   7   4   1     3282.12     3140.51     22.05 o 
   8   4   1      115.75      114.90      2.10 o 
   9   4   1      222.86      208.57      3.25 o 
  10   4   1      229.56      245.36      4.06 o 
  11   4   1      185.94      190.41      3.82 o 
  12   4   1       54.26       47.51      2.56 o 
 -12   5   1      268.03      265.56      4.77 o 
 -11   5   1      637.46      686.82      7.40 o 
 -10   5   1      239.78      239.25      3.66 o 
  -9   5   1      575.76      586.17      5.46 o 
  -8   5   1       10.71        9.08      0.79 o 
  -7   5   1        6.28        2.80      0.69 o 
  -6   5   1      511.50      526.74      4.46 o 
  -5   5   1       21.93       37.77      1.36 o 
  -4   5   1      870.90      942.44      7.05 o 
  -3   5   1      327.55      305.86      3.00 o 
  -2   5   1     4809.72     5035.70     29.04 o 
  -1   5   1       63.54       40.10      0.71 o 
   0   5   1     4208.33     4079.33     22.78 o 
   1   5   1     1842.64     1765.48     10.06 o 
   2   5   1      934.62      996.43      6.70 o 
   3   5   1     4513.26     5076.19     49.25 o 
   4   5   1     1427.34     1395.74     11.02 o 
   5   5   1       43.18       53.07      1.62 o 
   6   5   1      546.65      535.56      4.99 o 
   7   5   1      491.39      504.09      5.13 o 
   8   5   1      415.45      397.32      4.18 o 
   9   5   1        6.88        4.69      0.98 o 
  10   5   1     1333.18     1333.41     11.83 o 
  11   5   1     1070.10     1073.07     10.58 o 
  12   5   1      302.12      290.51      5.42 o 
 -11   6   1      488.06      451.64      5.73 o 
 -10   6   1       23.65       27.04      1.56 o 
  -9   6   1      981.74      909.87      7.00 o 
  -8   6   1      472.67      485.47      4.56 o 
  -7   6   1      133.85      148.15      2.21 o 
  -6   6   1        8.38        7.14      0.70 o 
  -5   6   1     3565.25     3541.73     26.31 o 
  -4   6   1     2366.86     2137.69     15.04 o 
  -3   6   1      196.53      279.52      3.02 o 
  -2   6   1      937.09     1047.60      7.20 o 
  -1   6   1     3084.49     3200.28     19.38 o 
   0   6   1     3049.37     3098.38     18.19 o 
   1   6   1     5079.45     5488.42     32.79 o 
   2   6   1      551.26      613.46      4.84 o 
   3   6   1       22.35       20.00      0.89 o 
   4   6   1      254.23      275.49      3.58 o 
   5   6   1      716.17      696.82      7.05 o 
   6   6   1     1491.32     1489.53     13.96 o 
   7   6   1        5.40        5.21      1.05 o 
   8   6   1       51.91       48.44      1.34 o 
   9   6   1       99.21       98.98      2.37 o 
  10   6   1      350.23      318.71      4.15 o 
  11   6   1      210.72      214.33      3.56 o 
 -11   7   1       19.83       14.38      1.40 o 
 -10   7   1        1.72        3.59      1.09 o 
  -9   7   1      689.99      691.02      8.54 o 
  -8   7   1     2188.03     2225.06     15.61 o 
  -7   7   1       67.71       53.69      1.42 o 
  -6   7   1      248.73      219.02      2.64 o 
  -5   7   1        2.71        5.54      0.76 o 
  -4   7   1        6.45        7.71      0.78 o 
  -3   7   1      290.07      299.17      3.29 o 
  -2   7   1     1103.55     1136.91      8.25 o 
  -1   7   1     1013.92     1022.07      7.50 o 
   0   7   1      383.85      409.97      3.08 o 
   1   7   1        3.75        9.72      0.72 o 
   2   7   1     3384.68     3179.49     21.79 o 
   3   7   1       11.16        5.70      0.64 o 
   4   7   1     1848.29     1706.34     14.59 o 
   5   7   1      241.52      251.83      5.18 o 
   6   7   1      522.04      574.19      6.78 o 
   7   7   1       36.04       33.06      1.85 o 
   8   7   1     1541.77     1487.09     14.38 o 
   9   7   1       10.01       12.65      2.29 o 
  10   7   1       48.65       34.27      1.71 o 
  11   7   1        1.61        0.80      1.35 o 
 -10   8   1       32.81       36.23      2.08 o 
  -9   8   1       17.40       18.85      2.08 o 
  -8   8   1      490.96      514.73      7.04 o 
  -7   8   1       27.50       31.13      1.47 o 
  -6   8   1        0.16        0.45      0.86 o 
  -5   8   1     1957.37     1962.50     15.97 o 
  -4   8   1        0.25       -0.22      0.86 o 
  -3   8   1     1237.45     1285.61      9.41 o 
  -2   8   1     1375.35     1324.04      9.59 o 
  -1   8   1     3591.93     3541.74     22.53 o 
   0   8   1      128.90      133.84      2.02 o 
   1   8   1     5008.97     4951.17     32.01 o 
   2   8   1      559.10      560.56      5.41 o 
   3   8   1       16.85       26.47      1.59 o 
   4   8   1       13.07       11.58      0.73 o 
   5   8   1     1370.15     1348.75     13.84 o 
   6   8   1      364.92      354.58      6.67 o 
   7   8   1      251.04      233.61      5.19 o 
   8   8   1      312.59      286.22      6.35 o 
   9   8   1      887.06      873.23     16.79 o 
  10   8   1       64.70       61.91      4.12 o 
  -9   9   1       39.36       48.67      3.85 o 
  -8   9   1      477.08      485.08      8.13 o 
  -7   9   1        0.81        0.85      1.14 o 
  -6   9   1     1906.89     1855.39     17.03 o 
  -5   9   1      503.71      439.78      4.99 o 
  -4   9   1     1396.87     1390.24     10.67 o 
  -3   9   1      579.99      555.93      4.92 o 
  -2   9   1      308.81      343.48      3.56 o 
  -1   9   1      320.96      330.18      3.40 o 
   0   9   1       55.92       70.26      1.38 o 
   1   9   1      412.06      380.47      3.93 o 
   2   9   1      671.25      693.77      5.80 o 
   3   9   1     1798.87     1748.65     13.07 o 
   4   9   1      879.06      903.14      7.92 o 
   5   9   1      163.89      154.87      2.67 o 
   6   9   1      447.22      416.23      8.35 o 
   7   9   1       26.02       34.15      3.06 o 
   8   9   1       99.24       88.23      4.69 o 
   9   9   1      231.03      242.12      5.64 o 
  -9  10   1       23.33       11.47      2.21 o 
  -8  10   1        1.67       -2.60      2.02 o 
  -7  10   1     1775.57     1668.18     20.10 o 
  -6  10   1       30.94       30.16      2.00 o 
  -5  10   1       34.07       36.21      1.48 o 
  -4  10   1      489.03      470.46      5.06 o 
  -3  10   1      247.40      256.33      3.17 o 
  -2  10   1      152.82      166.59      2.55 o 
  -1  10   1      175.10      178.09      2.65 o 
   0  10   1      221.08      216.65      2.76 o 
   1  10   1      474.02      474.82      4.50 o 
   2  10   1        5.23        4.84      1.03 o 
   3  10   1     4417.60     4316.97     32.39 o 
   4  10   1      318.51      303.83      4.01 o 
   5  10   1      167.46      165.38      3.05 o 
   6  10   1      133.31      135.84      3.14 o 
   7  10   1      759.83      770.16     13.06 o 
   8  10   1        1.37        1.25      2.60 o 
  -7  11   1        2.94       -0.88      1.65 o 
  -6  11   1     1548.26     1509.41     15.40 o 
  -5  11   1       51.61       40.89      1.70 o 
  -4  11   1     1109.19     1079.17     14.04 o 
  -3  11   1       54.57       49.03      2.03 o 
  -2  11   1       30.12       37.54      1.93 o 
  -1  11   1        0.01       -0.99      0.88 o 
   0  11   1     1315.43     1308.10     12.20 o 
   1  11   1      183.59      189.35      3.20 o 
   2  11   1      252.84      249.62      3.82 o 
   3  11   1      122.16      104.29      2.37 o 
   4  11   1      959.18      990.85      9.03 o 
   5  11   1       13.24       12.03      1.98 o 
   6  11   1      650.01      639.44      9.77 o 
   7  11   1      110.00      105.67      5.18 o 
  -6  12   1      242.98      257.62      4.86 o 
  -5  12   1       17.22       10.57      1.59 o 
  -4  12   1      221.03      216.52      3.74 o 
  -3  12   1      873.57      852.89      9.37 o 
  -2  12   1       51.76       47.54      2.24 o 
  -1  12   1       90.51       83.62      3.02 o 
   0  12   1       80.12       68.10      2.77 o 
   1  12   1      461.22      461.29      6.20 o 
   2  12   1       20.77       21.01      1.58 o 
   3  12   1      911.58      958.91      9.59 o 
   4  12   1      235.60      227.57      3.74 o 
   5  12   1      294.16      301.20      5.08 o 
   6  12   1       96.20       90.28      3.99 o 
  -4  13   1       97.68      104.48      3.63 o 
  -3  13   1      216.07      222.15      4.68 o 
  -2  13   1      189.91      194.56      4.37 o 
  -1  13   1       36.53       33.44      2.31 o 
   0  13   1      112.96      116.96      3.67 o 
   1  13   1      133.31      133.96      3.80 o 
   2  13   1      360.20      393.17      5.90 o 
   3  13   1      262.84      299.62      5.96 o 
 -12   0   2       28.10       33.41      3.69 o 
 -10   0   2     3918.42     3977.84     41.16 o 
  -8   0   2      212.58      224.59      4.00 o 
  -6   0   2        3.98       43.29      1.25 o 
  -4   0   2     9127.82     9214.56     63.27 o 
  -2   0   2     2867.65     2824.69     25.88 o 
   0   0   2    13494.31    13362.99    144.35 o 
   2   0   2      450.31      504.52      4.22 o 
   4   0   2       95.55       97.88      1.42 o 
   6   0   2     3123.11     3135.76     29.90 o 
   8   0   2     2015.33     2039.36     22.45 o 
  10   0   2     2406.02     2471.53     29.07 o 
  12   0   2        8.53       -0.53      2.77 o 
 -13   1   2      553.50      549.75      8.75 o 
 -12   1   2        0.03        0.14      1.58 o 
 -11   1   2       16.73       15.39      1.55 o 
 -10   1   2        0.21        1.01      0.90 o 
  -9   1   2      146.37      155.64      2.48 o 
  -8   1   2       11.49       17.37      1.05 o 
  -7   1   2      677.11      696.81      5.09 o 
  -6   1   2      595.02      735.57      4.86 o 
  -5   1   2      427.80      492.28      3.32 o 
  -4   1   2     3982.67     4322.25     21.74 o 
  -3   1   2     4380.69     4428.57     23.12 o 
  -2   1   2    11047.08    11174.37     63.40 o 
  -1   1   2    11431.47    11785.68     68.94 o 
   0   1   2       62.89       68.76      0.94 o 
   1   1   2     7632.65     7978.06     41.10 o 
   2   1   2      774.57      816.63      4.51 o 
   3   1   2     2252.71     2108.31     10.97 o 
   4   1   2       32.17       26.59      0.60 o 
   5   1   2     2112.72     2186.97     11.37 o 
   6   1   2     1287.18     1275.42      7.75 o 
   7   1   2     1224.36     1215.04      8.27 o 
   8   1   2     2655.43     2701.74     18.40 o 
   9   1   2      424.39      403.50      4.03 o 
  10   1   2      635.21      666.59      8.16 o 
  11   1   2      390.00      379.50      6.44 o 
  12   1   2       41.69       37.34      2.59 o 
 -13   2   2       50.67       68.26      4.07 o 
 -12   2   2      387.42      353.06      6.36 o 
 -11   2   2      118.37      115.09      3.02 o 
 -10   2   2       29.55       29.38      1.47 o 
  -9   2   2     3352.78     3326.69     21.11 o 
  -8   2   2       32.02       23.70      0.99 o 
  -7   2   2      197.18      196.85      1.95 o 
  -6   2   2      147.17      155.59      1.63 o 
  -5   2   2      961.09      949.11      5.57 o 
  -4   2   2     2977.92     2993.71     16.02 o 
  -3   2   2      351.19      407.41      2.66 o 
  -2   2   2     8622.50     8835.17     58.96 o 
  -1   2   2       17.89        5.47      0.43 o 
   0   2   2      337.42      291.50      1.87 o 
   1   2   2     9859.69    10135.31     54.91 o 
   2   2   2      195.56      161.56      1.26 o 
   3   2   2     2692.24     2744.83     15.24 o 
   4   2   2      194.77      183.36      1.74 o 
   5   2   2        4.25       10.65      0.53 o 
   6   2   2     1016.37     1068.34      7.67 o 
   7   2   2      647.28      636.91      5.20 o 
   8   2   2      822.25      805.03      7.14 o 
   9   2   2     1858.41     1881.26     15.44 o 
  10   2   2       13.41       13.94      1.57 o 
  11   2   2       14.98       13.73      1.92 o 
  12   2   2      344.03      350.43      6.34 o 
 -13   3   2        2.21        4.30      1.86 o 
 -12   3   2       40.58       53.82      2.73 o 
 -11   3   2     1222.32     1173.09     12.79 o 
 -10   3   2       17.57       14.99      1.23 o 
  -9   3   2      237.68      222.60      2.84 o 
  -8   3   2      165.13      155.16      2.40 o 
  -7   3   2       88.08       78.02      1.51 o 
  -6   3   2      768.08      711.34      5.33 o 
  -5   3   2     7248.48     7367.49     40.53 o 
  -4   3   2     5428.01     5511.82     32.11 o 
  -3   3   2     2786.55     2741.88     15.85 o 
  -2   3   2     1663.64     1500.21      8.66 o 
  -1   3   2     3631.96     3555.32     18.51 o 
   0   3   2      415.25      427.58      2.50 o 
   1   3   2      498.62      546.45      3.40 o 
   2   3   2      322.50      307.17      2.37 o 
   3   3   2      422.55      403.55      3.11 o 
   4   3   2     3817.38     3943.77     21.21 o 
   5   3   2     5320.98     5401.48     32.51 o 
   6   3   2     1199.03     1203.63      9.64 o 
   7   3   2     1299.62     1346.86      9.86 o 
   8   3   2      576.39      600.24      5.72 o 
   9   3   2      440.83      440.83      4.79 o 
  10   3   2       82.97       89.14      3.03 o 
  11   3   2      116.00      125.99      3.61 o 
  12   3   2       35.64       43.16      3.40 o 
 -12   4   2      780.76      751.45      8.69 o 
 -11   4   2      298.76      290.56      4.33 o 
 -10   4   2       18.04       18.29      1.25 o 
  -9   4   2       84.09       91.84      2.15 o 
  -8   4   2     1212.09     1198.44      8.86 o 
  -7   4   2      217.62      209.33      2.69 o 
  -6   4   2      862.24      822.11      5.86 o 
  -5   4   2       73.52       86.78      1.55 o 
  -4   4   2       12.26        5.44      0.58 o 
  -3   4   2      123.52      128.79      1.94 o 
  -2   4   2    12332.11    13271.30     74.23 o 
  -1   4   2     3935.35     4035.53     22.70 o 
   0   4   2      209.12      193.07      1.50 o 
   1   4   2     2699.35     2809.48     15.08 o 
   2   4   2     2931.53     2734.77     17.67 o 
   3   4   2       59.12       77.05      1.22 o 
   4   4   2     6027.56     6284.65     38.49 o 
   5   4   2       10.04        7.08      0.65 o 
   6   4   2     1114.43     1125.43      8.76 o 
   7   4   2        1.84        4.70      0.89 o 
   8   4   2     1055.43     1005.93      7.96 o 
   9   4   2      105.76      106.72      2.40 o 
  10   4   2       69.87       70.94      2.46 o 
  11   4   2        2.81        2.43      1.49 o 
  12   4   2      608.89      603.35      9.41 o 
 -12   5   2       98.23      102.73      3.24 o 
 -11   5   2      676.27      700.77      7.56 o 
 -10   5   2        0.04       -0.22      1.11 o 
  -9   5   2      842.79      816.00      6.83 o 
  -8   5   2      118.13       89.12      1.64 o 
  -7   5   2      155.01      150.70      2.25 o 
  -6   5   2      727.30      710.39      6.21 o 
  -5   5   2     1568.36     1613.40     11.96 o 
  -4   5   2      754.76      704.10      7.76 o 
  -3   5   2      797.09      763.09      5.80 o 
  -2   5   2      286.70      229.02      1.97 o 
  -1   5   2        4.75        7.27      0.51 o 
   0   5   2      370.18      417.56      2.64 o 
   1   5   2       28.65       33.19      0.82 o 
   2   5   2      335.42      307.38      2.68 o 
   3   5   2       56.63       50.84      1.58 o 
   4   5   2     4333.80     4707.47     32.67 o 
   5   5   2      607.63      585.03      6.50 o 
   6   5   2     1452.42     1432.54     11.22 o 
   7   5   2     1400.62     1400.90     11.28 o 
   8   5   2      844.42      906.97      8.44 o 
   9   5   2      660.03      688.87      7.09 o 
  10   5   2      705.83      695.46      7.89 o 
  11   5   2      114.29      125.13      3.25 o 
 -11   6   2       69.47       72.07      2.42 o 
 -10   6   2      717.00      670.48      7.06 o 
  -9   6   2      636.96      655.88      5.60 o 
  -8   6   2      722.77      751.08      5.81 o 
  -7   6   2      599.34      598.70      5.82 o 
  -6   6   2     1698.01     1688.11     13.30 o 
  -5   6   2      285.35      259.71      3.77 o 
  -4   6   2      929.89      908.31      8.54 o 
  -3   6   2       34.50       30.69      0.93 o 
  -2   6   2        6.61        5.52      0.53 o 
  -1   6   2     1192.17     1046.53      6.65 o 
   0   6   2     6202.59     6142.71     36.47 o 
   1   6   2      656.38      613.23      4.33 o 
   2   6   2     1658.12     1655.47     10.66 o 
   3   6   2        1.19        3.51      0.75 o 
   4   6   2     1703.08     1609.80     17.92 o 
   5   6   2      600.60      605.42      6.74 o 
   6   6   2      724.58      751.62      8.22 o 
   7   6   2      194.33      178.70      2.72 o 
   8   6   2       28.60       27.06      1.26 o 
   9   6   2     1321.65     1358.15     12.76 o 
  10   6   2      117.64      103.96      2.69 o 
  11   6   2        3.72        2.22      1.20 o 
 -11   7   2        1.89        5.27      1.34 o 
 -10   7   2       81.84       85.82      2.31 o 
  -9   7   2     1136.22     1022.47      9.33 o 
  -8   7   2      376.29      393.07      3.82 o 
  -7   7   2     2761.50     2661.80     19.91 o 
  -6   7   2      658.66      647.99      6.76 o 
  -5   7   2       18.94       10.92      1.03 o 
  -4   7   2      195.38      177.94      2.17 o 
  -3   7   2     1130.80     1112.65      7.61 o 
  -2   7   2       70.49       61.75      1.18 o 
  -1   7   2       41.92       37.64      0.92 o 
   0   7   2      437.61      418.93      3.49 o 
   1   7   2     5701.96     5773.05     36.84 o 
   2   7   2      111.78      113.30      1.66 o 
   3   7   2     3787.23     3762.44     25.68 o 
   4   7   2      151.65      179.75      3.39 o 
   5   7   2      320.73      308.51      5.40 o 
   6   7   2      106.37      110.65      3.06 o 
   7   7   2        5.77        5.45      1.35 o 
   8   7   2       37.67       42.24      1.99 o 
   9   7   2        1.87       -2.01      1.57 o 
  10   7   2      202.17      200.74      4.64 o 
 -10   8   2      619.28      648.48      7.28 o 
  -9   8   2      511.10      525.83      5.79 o 
  -8   8   2      194.38      169.61      2.98 o 
  -7   8   2      382.73      389.75      4.95 o 
  -6   8   2      914.51      942.90      8.18 o 
  -5   8   2      404.79      426.00      5.08 o 
  -4   8   2      737.74      719.61      6.48 o 
  -3   8   2      139.02      136.02      2.09 o 
  -2   8   2       49.75       44.30      1.17 o 
  -1   8   2      188.43      199.00      2.42 o 
   0   8   2     3209.13     3163.67     20.13 o 
   1   8   2      158.43      132.24      2.03 o 
   2   8   2      379.56      394.75      3.68 o 
   3   8   2       12.95       11.10      0.86 o 
   4   8   2      788.82      782.83      6.96 o 
   5   8   2      180.30      161.42      4.52 o 
   6   8   2      624.41      574.00      7.82 o 
   7   8   2      660.72      629.62     14.17 o 
   8   8   2      219.93      208.26      6.31 o 
   9   8   2       35.36       39.62      2.49 o 
  10   8   2     1093.43     1151.47     16.74 o 
 -10   9   2       13.02       16.12      1.78 o 
  -9   9   2      161.20      175.36      3.69 o 
  -8   9   2       11.55       11.80      2.55 o 
  -7   9   2      353.01      346.05      4.62 o 
  -6   9   2       69.80       87.62      2.33 o 
  -5   9   2      828.10      781.86      7.48 o 
  -4   9   2      338.30      324.47      3.76 o 
  -3   9   2      349.78      345.91      3.64 o 
  -2   9   2      689.97      691.39      6.36 o 
  -1   9   2      992.50      985.50      7.63 o 
   0   9   2      443.88      430.42      3.83 o 
   1   9   2      225.52      226.47      2.79 o 
   2   9   2     1773.42     1742.64     12.43 o 
   3   9   2      423.69      424.39      4.53 o 
   4   9   2        6.67        5.97      0.90 o 
   5   9   2      337.29      348.86      5.14 o 
   6   9   2      324.74      310.27      7.14 o 
   7   9   2      241.40      224.86      6.27 o 
   8   9   2      905.97      826.74     13.84 o 
   9   9   2      508.55      528.51     12.16 o 
  -9  10   2      146.19      155.60      4.97 o 
  -8  10   2      580.54      620.49      8.65 o 
  -7  10   2       99.59       83.63      2.11 o 
  -6  10   2      544.15      477.23      5.88 o 
  -5  10   2       50.39       51.33      1.86 o 
  -4  10   2      580.35      544.35      5.74 o 
  -3  10   2       17.42       12.52      1.16 o 
  -2  10   2     3371.27     3356.27     22.67 o 
  -1  10   2      164.57      174.71      2.62 o 
   0  10   2      269.68      241.38      3.11 o 
   1  10   2       17.31       16.88      1.03 o 
   2  10   2      364.34      370.24      4.21 o 
   3  10   2      294.30      311.78      3.85 o 
   4  10   2       23.06       20.47      1.44 o 
   5  10   2       20.80       22.75      1.47 o 
   6  10   2        7.09        9.84      2.44 o 
   7  10   2      103.27      111.93      5.21 o 
   8  10   2      514.98      543.88     10.77 o 
  -7  11   2       20.05       14.47      2.00 o 
  -6  11   2       36.49       37.72      1.79 o 
  -5  11   2     1533.74     1520.62     13.80 o 
  -4  11   2        8.36        8.15      1.51 o 
  -3  11   2       36.89       43.08      2.04 o 
  -2  11   2       32.24       29.59      2.01 o 
  -1  11   2     1061.65     1014.97      9.25 o 
   0  11   2      361.56      357.66      4.91 o 
   1  11   2      496.34      489.07      5.84 o 
   2  11   2      309.39      301.17      4.87 o 
   3  11   2      261.52      291.38      5.42 o 
   4  11   2        0.58       -0.51      1.16 o 
   5  11   2     1328.63     1320.31     16.56 o 
   6  11   2       15.75       18.30      2.20 o 
   7  11   2       28.49       21.07      3.13 o 
  -6  12   2       78.66       92.09      2.82 o 
  -5  12   2      100.25      108.10      2.92 o 
  -4  12   2      127.04      122.97      3.19 o 
  -3  12   2      129.44      115.17      4.42 o 
  -2  12   2      205.58      240.36      5.18 o 
  -1  12   2       42.16       47.32      2.45 o 
   0  12   2      254.83      252.57      4.72 o 
   1  12   2      317.60      329.60      4.80 o 
   2  12   2      903.60      844.76      8.78 o 
   3  12   2       72.49       86.53      2.52 o 
   4  12   2      296.18      285.06      4.95 o 
   5  12   2       87.61       80.61      4.55 o 
  -3  13   2      288.75      305.74      5.75 o 
  -2  13   2      359.67      376.32      6.19 o 
  -1  13   2      111.77      120.94      3.77 o 
   0  13   2       11.55       20.63      1.99 o 
   1  13   2      547.66      573.90      7.43 o 
   2  13   2       55.32       60.93      2.58 o 
   3  13   2      230.22      222.28      6.07 o 
 -13   0   3      114.48       97.85      8.42 o 
 -11   0   3     2058.07     2060.05     39.48 o 
  -9   0   3     2335.46     2238.00     19.95 o 
  -7   0   3     1167.27     1168.38     10.36 o 
  -5   0   3      766.16      614.71      5.31 o 
  -3   0   3        5.03       -1.69      1.16 o 
  -1   0   3     1466.93     1319.61     11.83 o 
   1   0   3    38590.03    39902.07    294.48 o 
   3   0   3     1783.94     1811.41     12.97 o 
   5   0   3    10440.93    10392.46     73.17 o 
   7   0   3      260.44      272.67      4.66 o 
   9   0   3      266.19      267.49      4.50 o 
  11   0   3      233.55      214.67      6.09 o 
 -13   1   3        0.51        1.95      1.88 o 
 -12   1   3      628.31      659.87     10.49 o 
 -11   1   3        0.42        4.58      1.25 o 
 -10   1   3      140.17      145.41      2.57 o 
  -9   1   3      459.74      401.13      4.29 o 
  -8   1   3     3387.24     3374.73     20.72 o 
  -7   1   3      297.18      280.38      2.75 o 
  -6   1   3      184.55      204.44      1.98 o 
  -5   1   3      332.99      343.31      2.41 o 
  -4   1   3      871.46      884.93      5.32 o 
  -3   1   3      105.98       94.11      1.13 o 
  -2   1   3     4372.86     4393.53     27.46 o 
  -1   1   3     1165.96     1282.10      8.15 o 
   0   1   3      921.55      985.49      5.83 o 
   1   1   3    80570.57    79005.99   1046.38 o 
   2   1   3    11327.18    11241.47     59.21 o 
   3   1   3      415.18      411.49      2.72 o 
   4   1   3     1269.60     1326.61      7.16 o 
   5   1   3        6.76        6.59      0.58 o 
   6   1   3      152.89      164.05      1.78 o 
   7   1   3     1683.84     1795.84     12.13 o 
   8   1   3      467.82      465.91      4.39 o 
   9   1   3      274.50      297.87      3.93 o 
  10   1   3        5.26        3.69      1.21 o 
  11   1   3     1212.05     1138.98     13.59 o 
  12   1   3      533.91      540.26      8.23 o 
 -13   2   3      626.51      606.73      9.30 o 
 -12   2   3      225.48      238.10      4.96 o 
 -11   2   3      250.57      246.12      5.03 o 
 -10   2   3      146.94      136.14      2.61 o 
  -9   2   3      580.79      592.90      5.10 o 
  -8   2   3      144.75      157.33      2.13 o 
  -7   2   3     2053.40     2045.71     12.58 o 
  -6   2   3      830.13      760.58      4.92 o 
  -5   2   3    13235.86    14040.15     71.19 o 
  -4   2   3     1032.52     1166.91      6.79 o 
  -3   2   3     6513.86     6481.81     37.76 o 
  -2   2   3      174.89      181.05      1.65 o 
  -1   2   3     2095.80     2120.81     11.72 o 
   0   2   3      720.05      760.31      4.48 o 
   1   2   3     1222.38     1266.51      6.99 o 
   2   2   3        0.18        3.20      0.38 o 
   3   2   3      823.67      844.72      4.98 o 
   4   2   3     1793.15     1844.57     10.95 o 
   5   2   3     1436.13     1522.56      8.80 o 
   6   2   3     3550.33     3594.24     21.34 o 
   7   2   3      568.19      547.47      4.77 o 
   8   2   3      129.41      139.67      2.47 o 
   9   2   3        2.21        1.22      1.09 o 
  10   2   3      863.81      882.09      9.53 o 
  11   2   3       22.80       17.08      2.03 o 
  12   2   3       22.04       30.97      2.47 o 
 -13   3   3        2.37        4.48      1.85 o 
 -12   3   3      122.65      117.85      3.80 o 
 -11   3   3      244.31      222.67      4.37 o 
 -10   3   3     1293.37     1284.15     10.96 o 
  -9   3   3      544.69      476.05      4.58 o 
  -8   3   3      663.37      592.00      4.99 o 
  -7   3   3      186.80      195.73      2.29 o 
  -6   3   3     5234.54     5387.57     30.88 o 
  -5   3   3       68.69       85.46      1.37 o 
  -4   3   3     6930.35     7219.48     38.58 o 
  -3   3   3      979.69      951.05      6.08 o 
  -2   3   3     2682.51     2781.70     15.23 o 
  -1   3   3      336.86      363.33      2.83 o 
   0   3   3      198.34      174.91      1.50 o 
   1   3   3      102.35       55.96      0.84 o 
   2   3   3     1034.24     1153.44      6.86 o 
   3   3   3     1917.58     1972.13     11.56 o 
   4   3   3     6690.69     7001.84     39.00 o 
   5   3   3      386.77      334.89      3.17 o 
   6   3   3     2944.77     3000.32     19.97 o 
   7   3   3      114.58      111.06      1.96 o 
   8   3   3      262.68      262.92      3.38 o 
   9   3   3      531.29      540.55      6.16 o 
  10   3   3     1020.51     1037.57     10.85 o 
  11   3   3      269.79      251.20      5.21 o 
  12   3   3        1.39        1.71      1.80 o 
 -12   4   3        0.10        3.02      1.88 o 
 -11   4   3      118.91      140.22      3.25 o 
 -10   4   3       84.31       81.68      2.78 o 
  -9   4   3      388.98      423.94      4.41 o 
  -8   4   3       26.47       19.15      1.09 o 
  -7   4   3      296.07      278.23      2.99 o 
  -6   4   3        0.02        0.37      0.58 o 
  -5   4   3      628.61      576.44      4.93 o 
  -4   4   3     1522.90     1624.46     11.93 o 
  -3   4   3     9580.69     9848.84     53.71 o 
  -2   4   3     1015.22      981.54      6.04 o 
  -1   4   3     3358.88     3312.35     17.47 o 
   0   4   3        2.40       -0.40      0.32 o 
   1   4   3      879.19      893.33      5.30 o 
   2   4   3      723.12      831.74      5.04 o 
   3   4   3     4847.41     4780.95     26.25 o 
   4   4   3       36.49       64.50      1.27 o 
   5   4   3      104.62      117.24      1.84 o 
   6   4   3       77.82       86.12      1.84 o 
   7   4   3     1816.41     1842.47     13.51 o 
   8   4   3        0.17       -1.29      0.86 o 
   9   4   3      236.98      261.99      3.85 o 
  10   4   3       51.94       44.75      2.10 o 
  11   4   3     1818.84     1737.78     19.13 o 
 -12   5   3      124.60      130.05      3.79 o 
 -11   5   3        0.08        1.94      1.29 o 
 -10   5   3      539.24      572.30      6.42 o 
  -9   5   3        3.64        5.48      0.98 o 
  -8   5   3      361.86      344.87      3.90 o 
  -7   5   3     1210.64     1220.94      9.04 o 
  -6   5   3     3540.22     3558.82     24.63 o 
  -5   5   3      106.75      102.92      1.88 o 
  -4   5   3     2795.24     2789.23     18.70 o 
  -3   5   3      353.28      339.38      3.08 o 
  -2   5   3      428.95      404.99      2.92 o 
  -1   5   3     2637.13     2695.46     16.12 o 
   0   5   3     1539.82     1414.33      7.71 o 
   1   5   3      846.47      794.89      4.96 o 
   2   5   3      383.52      408.49      3.75 o 
   3   5   3      427.84      398.01      3.45 o 
   4   5   3     1255.60     1251.62      9.69 o 
   5   5   3      401.28      467.28      4.48 o 
   6   5   3     1131.95     1084.98      9.00 o 
   7   5   3      459.69      452.06      4.91 o 
   8   5   3       18.50       17.89      1.07 o 
   9   5   3     1387.51     1348.76     13.00 o 
  10   5   3      133.25      136.23      3.27 o 
  11   5   3      303.15      310.93      5.54 o 
 -12   6   3      208.42      239.47      4.66 o 
 -11   6   3       18.40       18.80      1.70 o 
 -10   6   3       10.41        9.88      1.40 o 
  -9   6   3     1520.67     1579.05     13.19 o 
  -8   6   3       12.56       16.32      1.14 o 
  -7   6   3       60.70       74.57      1.80 o 
  -6   6   3      640.04      651.52      6.03 o 
  -5   6   3     1031.99     1033.50      8.58 o 
  -4   6   3      261.07      232.48      2.69 o 
  -3   6   3        4.10        3.47      0.55 o 
  -2   6   3     1108.33     1179.68      7.06 o 
  -1   6   3      178.32      133.38      1.75 o 
   0   6   3      350.14      322.34      2.67 o 
   1   6   3      195.98      152.58      1.49 o 
   2   6   3      403.32      361.15      3.32 o 
   3   6   3      470.55      437.37      4.67 o 
   4   6   3        6.21        5.40      1.14 o 
   5   6   3     1693.30     1704.49     15.57 o 
   6   6   3      105.92      100.49      2.62 o 
   7   6   3      205.31      193.96      4.09 o 
   8   6   3      226.00      240.20      4.77 o 
   9   6   3     1207.49     1197.65     11.71 o 
  10   6   3      158.44      164.11      3.59 o 
  11   6   3       14.12       10.52      1.43 o 
 -11   7   3        4.55        3.27      1.47 o 
 -10   7   3      104.78      118.00      2.93 o 
  -9   7   3       32.49       37.23      1.77 o 
  -8   7   3     1710.23     1712.31     14.45 o 
  -7   7   3       91.57      106.30      2.28 o 
  -6   7   3        5.83        2.94      0.89 o 
  -5   7   3      590.42      569.78      5.48 o 
  -4   7   3      818.46      790.67      6.32 o 
  -3   7   3        0.01        1.64      0.65 o 
  -2   7   3     3481.07     3482.44     21.45 o 
  -1   7   3      510.26      581.39      4.58 o 
   0   7   3     1804.49     1949.45     12.85 o 
   1   7   3     1672.96     1658.41     10.33 o 
   2   7   3     1996.26     1951.88     13.48 o 
   3   7   3        0.11        1.44      0.72 o 
   4   7   3      774.06      769.32      8.91 o 
   5   7   3      119.44      139.81      3.51 o 
   6   7   3      320.46      336.84      5.98 o 
   7   7   3      360.77      353.54      4.90 o 
   8   7   3     1901.49     1901.63     17.85 o 
   9   7   3        0.06        3.64      1.72 o 
  10   7   3       72.90       68.35      2.51 o 
 -10   8   3      192.97      190.25      3.80 o 
  -9   8   3      505.60      507.85      5.97 o 
  -8   8   3       34.66       33.29      1.62 o 
  -7   8   3      100.75       85.00      2.40 o 
  -6   8   3     2009.30     1903.64     15.38 o 
  -5   8   3       41.02       57.74      1.70 o 
  -4   8   3      392.93      370.20      3.67 o 
  -3   8   3        4.18        2.85      0.66 o 
  -2   8   3        4.91        6.96      0.79 o 
  -1   8   3      410.81      403.98      3.40 o 
   0   8   3      350.12      379.73      3.47 o 
   1   8   3     2319.12     2384.85     15.62 o 
   2   8   3       84.81       83.49      2.02 o 
   3   8   3       86.06       93.58      1.91 o 
   4   8   3     1289.30     1265.78     11.08 o 
   5   8   3     1115.88     1092.42     14.18 o 
   6   8   3       18.89       14.92      2.00 o 
   7   8   3      203.21      194.39      5.14 o 
   8   8   3        0.02        0.94      1.01 o 
   9   8   3      822.85      856.69     14.51 o 
 -10   9   3      265.54      239.40      4.28 o 
  -9   9   3      286.62      272.85      5.19 o 
  -8   9   3      320.02      273.38      4.23 o 
  -7   9   3      257.82      255.09      4.39 o 
  -6   9   3      175.12      153.66      2.95 o 
  -5   9   3       59.27       62.18      1.91 o 
  -4   9   3       79.59       74.54      1.99 o 
  -3   9   3       23.25       31.84      1.18 o 
  -2   9   3       39.75       42.35      1.39 o 
  -1   9   3     2382.59     2293.43     15.11 o 
   0   9   3      964.49      933.02      6.94 o 
   1   9   3     4630.27     4715.59     28.75 o 
   2   9   3     1725.63     1694.40     12.23 o 
   3   9   3      263.36      260.82      3.44 o 
   4   9   3     1028.04     1001.09     12.96 o 
   5   9   3       37.71       32.32      1.51 o 
   6   9   3       49.93       59.46      5.16 o 
   7   9   3      355.30      342.75      8.07 o 
   8   9   3      104.99       93.89      4.97 o 
   9   9   3      761.86      783.57     15.57 o 
  -9  10   3       23.13       21.19      2.38 o 
  -8  10   3        1.88        0.14      1.17 o 
  -7  10   3      941.21      964.02     11.06 o 
  -6  10   3      151.08      151.65      3.21 o 
  -5  10   3     1181.36     1027.06     10.81 o 
  -4  10   3       60.64       56.61      2.09 o 
  -3  10   3      706.80      742.66      7.32 o 
  -2  10   3      409.22      396.87      4.30 o 
  -1  10   3      557.84      627.07      5.84 o 
   0  10   3        1.18        2.80      0.85 o 
   1  10   3       10.62       10.29      1.06 o 
   2  10   3      107.53      103.20      2.28 o 
   3  10   3      921.93      950.10      9.12 o 
   4  10   3        0.53       -0.29      0.93 o 
   5  10   3        6.02        8.59      1.36 o 
   6  10   3      275.21      277.50      6.99 o 
   7  10   3      295.42      298.43      7.49 o 
   8  10   3        4.58        4.82      3.34 o 
  -7  11   3       40.87       27.28      1.83 o 
  -6  11   3      650.99      630.89      7.49 o 
  -5  11   3        2.99        1.22      1.42 o 
  -4  11   3      141.54      131.31      3.20 o 
  -3  11   3       69.56       79.24      2.94 o 
  -2  11   3       22.84       20.87      1.70 o 
  -1  11   3       86.83       70.38      2.44 o 
   0  11   3      364.17      352.05      4.80 o 
   1  11   3      889.08      910.19      9.40 o 
   2  11   3       24.56       27.50      1.72 o 
   3  11   3      109.01      113.10      2.90 o 
   4  11   3      994.71      982.54     18.82 o 
   5  11   3       52.98       64.41      3.11 o 
   6  11   3      326.28      307.40      6.14 o 
  -6  12   3      494.50      502.24      7.67 o 
  -5  12   3       13.66       12.77      1.85 o 
  -4  12   3      230.45      213.40      4.45 o 
  -3  12   3      758.46      782.38      9.67 o 
  -2  12   3      264.10      260.24      4.93 o 
  -1  12   3      553.03      595.50      9.50 o 
   0  12   3        0.18       -1.46      1.27 o 
   1  12   3     1091.99     1098.35     13.42 o 
   2  12   3       14.91       14.83      1.50 o 
   3  12   3      212.55      231.22      4.91 o 
   4  12   3      235.16      223.36      4.91 o 
   5  12   3        6.00        3.27      2.05 o 
  -3  13   3        9.18       15.33      1.95 o 
  -2  13   3      153.03      127.78      3.86 o 
  -1  13   3      272.64      284.54      5.39 o 
   0  13   3      246.37      225.32      4.70 o 
   1  13   3      363.87      385.74      6.23 o 
   2  13   3      962.99     1046.16     17.37 o 
 -12   0   4        3.59        1.79      2.28 o 
 -10   0   4       94.28       76.32      3.01 o 
  -8   0   4      104.74       85.14      2.25 o 
  -6   0   4     2344.32     2367.66     19.21 o 
  -4   0   4      243.49      173.96      2.47 o 
  -2   0   4      948.48      942.71      9.00 o 
   0   0   4      744.41      811.25      6.99 o 
   2   0   4      227.17      280.43      2.78 o 
   4   0   4     9565.09     9829.85     69.75 o 
   6   0   4      948.00      963.70     10.41 o 
   8   0   4      101.17       86.27      2.62 o 
  10   0   4     1039.23      962.77     15.17 o 
  12   0   4      125.07      128.46      6.75 o 
 -13   1   4      831.64      820.24     14.95 o 
 -12   1   4      221.06      276.01      5.12 o 
 -11   1   4       78.22       89.63      2.88 o 
 -10   1   4      116.84      108.67      2.35 o 
  -9   1   4      314.98      292.17      3.26 o 
  -8   1   4        4.99        5.70      0.86 o 
  -7   1   4     1166.79     1124.26      7.16 o 
  -6   1   4      749.09      779.36      5.32 o 
  -5   1   4     1678.91     1528.57     10.13 o 
  -4   1   4       33.46       27.88      0.83 o 
  -3   1   4     7217.54     7340.66     44.16 o 
  -2   1   4      687.70      634.13      4.67 o 
  -1   1   4     1978.02     1938.82     11.84 o 
   0   1   4     2486.47     2529.84     13.62 o 
   1   1   4     2844.56     2904.02     14.71 o 
   2   1   4     7990.32     8523.52     42.76 o 
   3   1   4      381.95      413.28      2.90 o 
   4   1   4     1733.87     1686.42      9.71 o 
   5   1   4       38.80       36.04      0.94 o 
   6   1   4      745.37      780.16      5.28 o 
   7   1   4     1684.19     1715.69     11.41 o 
   8   1   4      320.87      311.03      3.62 o 
   9   1   4       46.04       58.19      2.12 o 
  10   1   4       14.23       15.93      1.62 o 
  11   1   4      175.13      201.77      4.72 o 
  12   1   4      185.09      203.71      4.99 o 
 -13   2   4       33.14       42.74      2.80 o 
 -12   2   4      374.28      411.53      8.35 o 
 -11   2   4      448.31      434.65      5.61 o 
 -10   2   4       44.16       59.64      1.80 o 
  -9   2   4      581.15      558.56      5.56 o 
  -8   2   4     2594.34     2512.72     15.48 o 
  -7   2   4     4988.04     5096.01     31.33 o 
  -6   2   4     1519.16     1524.99     10.34 o 
  -5   2   4     1810.65     1952.20     13.47 o 
  -4   2   4     1626.45     1629.48      9.42 o 
  -3   2   4       30.22       30.77      0.79 o 
  -2   2   4        7.65        9.27      0.59 o 
  -1   2   4     2294.98     2225.95     13.13 o 
   0   2   4      156.88      158.42      1.48 o 
   1   2   4      577.45      563.02      3.66 o 
   2   2   4     3181.98     3305.27     17.02 o 
   3   2   4       15.55       14.19      0.69 o 
   4   2   4     3620.72     3653.04     21.45 o 
   5   2   4       20.11       23.01      0.85 o 
   6   2   4     1194.26     1165.90      7.60 o 
   7   2   4      328.60      346.18      3.50 o 
   8   2   4       91.70       96.23      2.21 o 
   9   2   4        0.91        2.19      1.22 o 
  10   2   4      274.62      279.02      4.95 o 
  11   2   4       33.40       32.61      2.51 o 
 -13   3   4        0.91       -0.43      1.66 o 
 -12   3   4       47.72       43.91      2.48 o 
 -11   3   4      857.51      862.19     10.45 o 
 -10   3   4      431.80      387.60      4.61 o 
  -9   3   4      245.78      262.36      3.46 o 
  -8   3   4      228.94      202.14      2.59 o 
  -7   3   4      261.96      238.58      3.17 o 
  -6   3   4     2312.06     2286.03     14.35 o 
  -5   3   4     4805.97     4718.88     27.96 o 
  -4   3   4      386.75      357.83      2.89 o 
  -3   3   4      779.36      760.69      4.93 o 
  -2   3   4     7763.26     8218.64     46.33 o 
  -1   3   4     1713.31     1713.54      9.27 o 
   0   3   4       19.59       12.16      0.54 o 
   1   3   4      160.74      193.29      1.74 o 
   2   3   4     2904.24     2868.31     15.29 o 
   3   3   4     1607.62     1642.16      9.09 o 
   4   3   4       18.02       23.03      0.95 o 
   5   3   4     3456.05     3445.54     21.77 o 
   6   3   4      278.52      293.60      3.04 o 
   7   3   4       53.27       65.67      1.72 o 
   8   3   4      131.86      122.65      2.42 o 
   9   3   4      505.02      512.09      6.42 o 
  10   3   4       23.76       28.71      1.92 o 
  11   3   4      347.54      317.85      6.56 o 
 -12   4   4      286.78      259.09      4.98 o 
 -11   4   4       99.93       98.98      3.19 o 
 -10   4   4      194.19      167.33      3.18 o 
  -9   4   4      147.42      118.73      2.29 o 
  -8   4   4      151.73      143.12      2.57 o 
  -7   4   4       39.35       39.07      1.40 o 
  -6   4   4      125.63      146.63      2.27 o 
  -5   4   4      168.69      166.89      2.13 o 
  -4   4   4     2687.86     2467.40     15.62 o 
  -3   4   4      290.69      322.92      2.83 o 
  -2   4   4     7720.78     7894.57     40.00 o 
  -1   4   4        8.79        3.03      0.45 o 
   0   4   4     1287.24     1427.38      8.05 o 
   1   4   4      834.88      880.50      5.34 o 
   2   4   4     1607.50     1504.62      9.10 o 
   3   4   4      425.48      406.82      3.23 o 
   4   4   4      716.72      724.84      5.75 o 
   5   4   4        1.75        1.27      0.68 o 
   6   4   4      109.95      126.70      2.19 o 
   7   4   4       20.80       23.88      1.20 o 
   8   4   4     1248.83     1276.70     11.04 o 
   9   4   4       13.47       14.73      1.48 o 
  10   4   4        2.51        4.46      1.41 o 
  11   4   4        0.14        4.54      1.82 o 
 -12   5   4      104.79      106.54      3.68 o 
 -11   5   4      335.34      322.91      5.36 o 
 -10   5   4      303.06      256.82      3.75 o 
  -9   5   4      183.00      161.18      2.66 o 
  -8   5   4      249.85      281.97      3.59 o 
  -7   5   4      342.03      330.76      3.83 o 
  -6   5   4     3480.56     3404.78     25.95 o 
  -5   5   4      648.60      695.18      5.77 o 
  -4   5   4      332.69      331.27      2.81 o 
  -3   5   4     1065.84     1082.79      7.20 o 
  -2   5   4     1662.87     1801.79     11.27 o 
  -1   5   4     5751.88     5747.04     32.43 o 
   0   5   4      954.43     1001.46      6.04 o 
   1   5   4     1773.00     1723.20     10.59 o 
   2   5   4     1023.56     1047.13      7.27 o 
   3   5   4     3190.51     3285.94     21.41 o 
   4   5   4      788.21      847.99      7.14 o 
   5   5   4     2791.29     2753.44     19.12 o 
   6   5   4      656.49      647.51      6.06 o 
   7   5   4      182.11      176.41      2.88 o 
   8   5   4      496.85      435.10      5.06 o 
   9   5   4      492.24      493.80      6.18 o 
  10   5   4       21.08       21.37      1.77 o 
  11   5   4      210.34      193.39      4.62 o 
 -11   6   4      218.97      213.55      4.47 o 
 -10   6   4     1212.41     1231.17     12.54 o 
  -9   6   4     1020.12      990.94      9.47 o 
  -8   6   4     2627.21     2548.07     18.85 o 
  -7   6   4       11.95       20.45      1.47 o 
  -6   6   4      657.77      614.78      6.46 o 
  -5   6   4      103.05      110.41      2.49 o 
  -4   6   4     1074.69     1124.79      7.98 o 
  -3   6   4       62.75       66.85      1.21 o 
  -2   6   4      302.61      338.94      3.15 o 
  -1   6   4     1177.16     1174.49      8.21 o 
   0   6   4     1582.16     1630.58      9.91 o 
   1   6   4     1213.77     1190.41      7.30 o 
   2   6   4     1414.41     1559.49     10.90 o 
   3   6   4        0.09        1.70      0.74 o 
   4   6   4      849.31      887.63      7.42 o 
   5   6   4       14.21       15.92      1.06 o 
   6   6   4      355.00      344.53      3.93 o 
   7   6   4        1.10        1.85      0.87 o 
   8   6   4       11.33       10.23      1.26 o 
   9   6   4      202.83      202.07      3.50 o 
  10   6   4      155.00      171.88      3.60 o 
 -11   7   4       47.45       43.61      2.42 o 
 -10   7   4       62.09       78.21      2.75 o 
  -9   7   4      771.58      781.91      9.51 o 
  -8   7   4        6.63        9.93      1.42 o 
  -7   7   4     2158.54     2141.31     17.58 o 
  -6   7   4        7.19        8.14      1.16 o 
  -5   7   4      203.68      184.91      2.81 o 
  -4   7   4       31.77       28.07      1.10 o 
  -3   7   4     2144.30     2052.12     13.35 o 
  -2   7   4       82.29       94.98      1.90 o 
  -1   7   4        7.18        8.87      0.77 o 
   0   7   4      414.15      445.84      3.63 o 
   1   7   4     3030.12     3037.34     17.60 o 
   2   7   4      445.61      432.65      3.88 o 
   3   7   4     2318.79     2293.58     18.49 o 
   4   7   4       77.53       88.89      2.97 o 
   5   7   4       60.70       59.38      2.09 o 
   6   7   4      272.79      278.97      4.12 o 
   7   7   4     1238.93     1314.60     13.67 o 
   8   7   4       37.73       39.09      2.61 o 
   9   7   4        5.43        6.32      2.05 o 
  10   7   4       17.78       18.21      2.46 o 
 -10   8   4      720.28      716.77      9.04 o 
  -9   8   4      245.78      239.42      4.24 o 
  -8   8   4       34.18       31.89      1.83 o 
  -7   8   4       10.82       11.40      1.46 o 
  -6   8   4     1215.66     1284.25     11.17 o 
  -5   8   4     1247.81     1227.72      9.34 o 
  -4   8   4      132.56      153.17      2.46 o 
  -3   8   4      169.71      184.19      2.56 o 
  -2   8   4      678.16      695.13      5.61 o 
  -1   8   4      301.13      260.82      2.81 o 
   0   8   4     2382.56     2335.73     16.10 o 
   1   8   4       14.26       14.12      0.78 o 
   2   8   4      399.20      392.17      3.74 o 
   3   8   4      299.43      264.20      3.48 o 
   4   8   4     1503.19     1486.08     14.90 o 
   5   8   4      486.72      499.36      6.48 o 
   6   8   4      552.41      556.69      8.40 o 
   7   8   4       50.63       43.07      2.05 o 
   8   8   4      668.31      666.99     11.92 o 
   9   8   4      190.34      189.77      5.70 o 
  -9   9   4      214.87      208.75      3.96 o 
  -8   9   4        0.19       -1.77      1.40 o 
  -7   9   4       12.47       14.21      1.37 o 
  -6   9   4      120.81      124.36      2.65 o 
  -5   9   4      710.10      693.37      6.81 o 
  -4   9   4      388.72      376.80      3.89 o 
  -3   9   4     1534.77     1529.43     11.21 o 
  -2   9   4        0.28        4.32      0.82 o 
  -1   9   4     3229.86     3319.32     20.60 o 
   0   9   4      640.01      647.43      5.88 o 
   1   9   4      626.77      666.12      5.96 o 
   2   9   4     2565.21     2584.20     18.54 o 
   3   9   4       10.50        9.59      1.20 o 
   4   9   4     1088.32     1025.63     10.48 o 
   5   9   4       27.31       32.99      2.20 o 
   6   9   4      392.28      377.99      5.65 o 
   7   9   4      337.86      318.48      8.58 o 
   8   9   4      360.84      376.82     11.51 o 
  -8  10   4      684.39      676.96     11.91 o 
  -7  10   4      224.68      220.16      4.00 o 
  -6  10   4      261.45      225.67      4.17 o 
  -5  10   4       11.94       13.57      1.53 o 
  -4  10   4     1061.16      974.42      9.31 o 
  -3  10   4       19.58       20.53      1.33 o 
  -2  10   4     1412.01     1346.31     11.39 o 
  -1  10   4        2.35        4.81      0.86 o 
   0  10   4      113.35       97.24      1.89 o 
   1  10   4      780.83      770.92      8.70 o 
   2  10   4      466.71      485.78      5.59 o 
   3  10   4       10.50       10.89      1.24 o 
   4  10   4       39.94       48.16      2.15 o 
   5  10   4       17.82       22.80      2.06 o 
   6  10   4      544.69      534.85      8.54 o 
   7  10   4       25.65       20.03      3.35 o 
  -7  11   4      141.93      149.29      4.06 o 
  -6  11   4        0.04        2.64      1.51 o 
  -5  11   4     1437.97     1457.06     15.30 o 
  -4  11   4      112.71      100.65      3.19 o 
  -3  11   4       39.32       43.60      2.31 o 
  -2  11   4      201.01      187.50      4.43 o 
  -1  11   4      603.59      634.25      8.75 o 
   0  11   4       28.41       26.72      1.64 o 
   1  11   4        7.11        7.96      1.31 o 
   2  11   4      260.12      266.57      4.63 o 
   3  11   4       59.07       54.60      2.71 o 
   4  11   4      278.92      258.90      5.36 o 
   5  11   4     1362.30     1420.04     17.74 o 
   6  11   4       42.21       36.74      3.57 o 
  -5  12   4       82.81       76.10      3.69 o 
  -4  12   4       71.57       78.57      3.18 o 
  -3  12   4      108.89      105.74      3.61 o 
  -2  12   4     1021.25     1057.60     12.14 o 
  -1  12   4       30.35       29.02      2.40 o 
   0  12   4      461.33      488.62      7.04 o 
   1  12   4      272.51      274.90      5.40 o 
   2  12   4      525.68      541.17      7.34 o 
   3  12   4      108.98      111.66      3.81 o 
   4  12   4       44.78       48.42      2.73 o 
  -2  13   4      379.19      377.46      6.38 o 
  -1  13   4       64.40       62.54      2.95 o 
   0  13   4       46.21       44.55      3.57 o 
   1  13   4      384.83      367.02      6.66 o 
 -13   0   5       60.97       66.38      5.22 o 
 -11   0   5      193.76      212.54      5.17 o 
  -9   0   5     1575.40     1568.91     15.80 o 
  -7   0   5     2949.92     3046.40     25.87 o 
  -5   0   5       83.95       23.26      1.59 o 
  -3   0   5     3256.14     3262.55     30.72 o 
  -1   0   5       34.00       39.38      1.28 o 
   1   0   5     8766.83     9052.46     67.95 o 
   3   0   5     4702.56     5081.02     38.45 o 
   5   0   5      914.31      919.50      8.75 o 
   7   0   5       13.81        9.75      1.46 o 
   9   0   5     3470.48     3449.77     44.00 o 
  11   0   5     1646.75     1667.94     24.01 o 
 -13   1   5       11.87       25.11      2.57 o 
 -12   1   5      231.15      242.52      4.82 o 
 -11   1   5       20.67       22.84      1.75 o 
 -10   1   5       25.42       20.59      1.53 o 
  -9   1   5     1418.17     1344.35      9.53 o 
  -8   1   5     2710.88     2746.07     17.32 o 
  -7   1   5      262.47      248.69      2.71 o 
  -6   1   5     1259.95     1256.22      9.08 o 
  -5   1   5       19.85       12.68      0.84 o 
  -4   1   5     1055.12      992.28      6.38 o 
  -3   1   5      360.21      330.58      3.18 o 
  -2   1   5     2765.44     2663.76     17.27 o 
  -1   1   5     4134.61     4087.38     23.01 o 
   0   1   5     4419.28     4403.88     23.36 o 
   1   1   5     5028.65     5228.67     26.13 o 
   2   1   5    11660.17    11946.87     58.56 o 
   3   1   5      243.99      298.40      2.54 o 
   4   1   5      239.32      233.56      2.30 o 
   5   1   5        0.24        0.33      0.58 o 
   6   1   5      255.45      232.32      2.50 o 
   7   1   5       18.45       23.83      1.10 o 
   8   1   5      310.14      314.15      3.42 o 
   9   1   5      341.57      327.02      6.07 o 
  10   1   5      153.04      156.59      3.54 o 
  11   1   5      386.89      411.46      7.02 o 
 -13   2   5      277.72      301.58      6.95 o 
 -12   2   5       84.79       85.86      4.27 o 
 -11   2   5      303.20      279.85      6.20 o 
 -10   2   5     1219.86     1201.95      9.77 o 
  -9   2   5      120.54      113.26      2.21 o 
  -8   2   5      714.44      664.38      6.02 o 
  -7   2   5      301.78      289.64      3.72 o 
  -6   2   5      357.23      363.85      3.66 o 
  -5   2   5     1268.85     1344.23      9.17 o 
  -4   2   5     2383.11     2428.56     15.32 o 
  -3   2   5     1407.26     1394.31      8.75 o 
  -2   2   5     2606.48     2506.60     19.42 o 
  -1   2   5      189.16      168.57      1.66 o 
   0   2   5     1174.69     1146.40      6.69 o 
   1   2   5     2292.33     2214.64     11.79 o 
   2   2   5      271.35      270.74      2.27 o 
   3   2   5     4116.31     4089.41     22.13 o 
   4   2   5      556.67      524.24      3.84 o 
   5   2   5     1023.12     1064.72      7.55 o 
   6   2   5      744.12      753.44      5.93 o 
   7   2   5      327.59      341.17      4.00 o 
   8   2   5      242.90      229.79      3.24 o 
   9   2   5       35.27       40.79      1.81 o 
  10   2   5       40.03       27.51      2.26 o 
  11   2   5        2.61        2.78      1.85 o 
 -12   3   5      104.21      105.28      3.53 o 
 -11   3   5        0.38        1.56      1.51 o 
 -10   3   5     1485.32     1351.63     12.18 o 
  -9   3   5        0.20        3.68      0.98 o 
  -8   3   5      142.51      155.04      2.69 o 
  -7   3   5      721.34      729.02      6.19 o 
  -6   3   5     3105.88     3167.66     23.23 o 
  -5   3   5        3.93        7.30      0.91 o 
  -4   3   5     1793.82     1881.57     11.89 o 
  -3   3   5      172.94      151.31      1.82 o 
  -2   3   5      896.77      954.25      5.77 o 
  -1   3   5      350.89      346.26      2.52 o 
   0   3   5     4707.09     4552.00     24.61 o 
   1   3   5      490.30      476.38      3.27 o 
   2   3   5        4.71        6.37      0.55 o 
   3   3   5     2594.37     2509.12     14.42 o 
   4   3   5     5410.44     5420.01     32.64 o 
   5   3   5     2061.01     2071.75     14.32 o 
   6   3   5     1277.02     1287.12      9.00 o 
   7   3   5       38.17       42.11      1.46 o 
   8   3   5      134.49      146.47      2.97 o 
   9   3   5       86.35       83.09      2.78 o 
  10   3   5     1008.32      987.28     12.28 o 
  11   3   5      160.40      187.86      4.79 o 
 -12   4   5      250.44      260.02      5.81 o 
 -11   4   5       31.34       29.71      2.23 o 
 -10   4   5       30.60       34.00      1.94 o 
  -9   4   5      253.87      287.24      3.98 o 
  -8   4   5       86.27       96.26      2.51 o 
  -7   4   5        3.58        6.61      0.91 o 
  -6   4   5      353.50      350.61      3.97 o 
  -5   4   5     1694.71     1560.70     12.62 o 
  -4   4   5        7.84        6.57      0.87 o 
  -3   4   5     6444.96     6372.79     39.86 o 
  -2   4   5       27.07       19.54      0.90 o 
  -1   4   5     2499.83     2680.46     15.79 o 
   0   4   5      259.87      249.84      2.25 o 
   1   4   5      486.55      468.22      3.10 o 
   2   4   5      119.35      117.12      1.44 o 
   3   4   5      399.08      378.03      3.14 o 
   4   4   5       10.69       12.69      0.66 o 
   5   4   5       36.40       43.52      1.81 o 
   6   4   5       43.04       51.44      1.50 o 
   7   4   5     1950.26     1925.61     14.95 o 
   8   4   5       14.47       13.82      1.30 o 
   9   4   5       17.12       13.54      1.63 o 
  10   4   5       67.48       65.25      2.88 o 
  11   4   5      764.06      773.80     13.81 o 
 -12   5   5       64.39       69.09      3.63 o 
 -11   5   5       23.42       23.26      2.51 o 
 -10   5   5      478.71      517.35      8.11 o 
  -9   5   5      219.92      233.47      4.03 o 
  -8   5   5      480.55      459.74      5.25 o 
  -7   5   5      807.54      741.21      7.52 o 
  -6   5   5      744.06      780.14      7.58 o 
  -5   5   5      192.38      198.46      2.60 o 
  -4   5   5      450.30      437.30      3.78 o 
  -3   5   5     1335.94     1310.90      9.28 o 
  -2   5   5       33.52       39.91      1.03 o 
  -1   5   5     2256.98     2380.39     17.93 o 
   0   5   5       46.05       54.84      1.11 o 
   1   5   5      485.41      455.89      3.68 o 
   2   5   5       66.71       68.23      1.56 o 
   3   5   5       63.80       63.52      1.17 o 
   4   5   5      661.82      612.04      5.69 o 
   5   5   5       11.92       20.09      2.22 o 
   6   5   5      416.63      439.17      4.01 o 
   7   5   5        0.21        0.92      0.88 o 
   8   5   5      342.65      375.75      5.08 o 
   9   5   5     1036.24     1035.67     10.83 o 
  10   5   5      285.19      306.62      4.96 o 
 -11   6   5      251.16      242.64      5.76 o 
 -10   6   5      615.30      638.45     10.34 o 
  -9   6   5      249.82      228.50      4.80 o 
  -8   6   5      204.62      223.94      3.39 o 
  -7   6   5     3778.67     3765.36     26.77 o 
  -6   6   5     2035.06     1974.21     16.99 o 
  -5   6   5     2919.23     2846.62     22.22 o 
  -4   6   5       13.77       14.08      0.88 o 
  -3   6   5      456.90      467.05      3.70 o 
  -2   6   5     1104.13     1025.66      7.27 o 
  -1   6   5     1771.98     1721.16     12.15 o 
   0   6   5      952.34      982.52      6.89 o 
   1   6   5      970.78      912.48      6.50 o 
   2   6   5      151.96      157.63      1.98 o 
   3   6   5      439.84      448.55      4.36 o 
   4   6   5      793.05      757.96      7.04 o 
   5   6   5     2953.15     2938.59     21.64 o 
   6   6   5      339.16      361.25      4.80 o 
   7   6   5       23.92       31.29      1.30 o 
   8   6   5       25.15       26.40      1.53 o 
   9   6   5      432.26      431.30      5.71 o 
  10   6   5      115.89      111.38      3.19 o 
 -11   7   5        7.01        5.15      2.25 o 
 -10   7   5        2.91        5.94      1.80 o 
  -9   7   5       17.20       25.68      1.95 o 
  -8   7   5     2061.51     2025.10     20.04 o 
  -7   7   5       72.89       77.56      2.62 o 
  -6   7   5       65.61       75.96      2.48 o 
  -5   7   5      139.12      159.44      2.68 o 
  -4   7   5      374.95      383.00      3.90 o 
  -3   7   5        4.23        7.11      0.79 o 
  -2   7   5      548.33      476.09      4.48 o 
  -1   7   5       29.73       13.70      0.88 o 
   0   7   5        6.01        9.63      0.92 o 
   1   7   5       74.93       81.78      1.93 o 
   2   7   5     5438.79     5434.37     35.04 o 
   3   7   5        0.65        0.13      0.96 o 
   4   7   5       28.87       32.57      1.41 o 
   5   7   5      112.80      116.02      3.14 o 
   6   7   5      293.61      284.93      4.76 o 
   7   7   5        0.24       -0.52      1.13 o 
   8   7   5      757.52      734.37     10.01 o 
   9   7   5        0.04        1.96      1.39 o 
 -10   8   5        0.61        7.01      1.89 o 
  -9   8   5      373.54      370.57      5.62 o 
  -8   8   5        0.01       -1.22      1.38 o 
  -7   8   5      411.49      382.12      6.89 o 
  -6   8   5      886.30      901.73      9.51 o 
  -5   8   5      144.35      163.05      2.58 o 
  -4   8   5      247.36      246.92      3.25 o 
  -3   8   5       38.50       31.26      1.14 o 
  -2   8   5       38.77       39.14      1.37 o 
  -1   8   5      571.92      587.75      6.24 o 
   0   8   5       12.51        9.79      1.01 o 
   1   8   5      146.70      145.97      2.26 o 
   2   8   5      426.90      431.15      4.21 o 
   3   8   5        2.69        2.20      0.69 o 
   4   8   5        5.28        6.46      1.24 o 
   5   8   5      662.99      655.72      7.94 o 
   6   8   5      590.12      591.82      7.99 o 
   7   8   5       27.34       25.09      2.18 o 
   8   8   5      126.64      135.91      5.25 o 
   9   8   5      417.55      394.40      6.14 o 
  -9   9   5      657.56      688.48      9.90 o 
  -8   9   5       34.03       31.44      2.22 o 
  -7   9   5      176.95      219.50      3.85 o 
  -6   9   5      367.31      360.65      4.79 o 
  -5   9   5       10.80        5.99      1.11 o 
  -4   9   5     1091.56     1045.31      9.51 o 
  -3   9   5      131.77      110.03      2.65 o 
  -2   9   5     1298.20     1298.32      9.87 o 
  -1   9   5     1040.24     1074.11      9.23 o 
   0   9   5      915.58      920.68      8.53 o 
   1   9   5     1851.40     1836.61     17.54 o 
   2   9   5       32.60       32.47      1.63 o 
   3   9   5      595.62      634.25      6.31 o 
   4   9   5       19.61       21.74      1.77 o 
   5   9   5      175.41      168.33      4.72 o 
   6   9   5      125.69      131.70      4.30 o 
   7   9   5        1.19        2.47      2.17 o 
   8   9   5      177.26      187.91      7.15 o 
  -8  10   5        8.14       11.36      1.79 o 
  -7  10   5        3.03        4.21      1.45 o 
  -6  10   5      290.83      278.65      4.93 o 
  -5  10   5        6.32        4.07      1.15 o 
  -4  10   5       69.25       77.12      2.49 o 
  -3  10   5     1472.19     1376.38     13.26 o 
  -2  10   5       45.18       40.48      1.92 o 
  -1  10   5      412.08      403.35      4.72 o 
   0  10   5       25.17       24.13      1.42 o 
   1  10   5      850.36      875.54      9.66 o 
   2  10   5       27.03       36.48      2.10 o 
   3  10   5      928.70      872.77      9.21 o 
   4  10   5        2.66        1.34      1.07 o 
   5  10   5       15.95       14.21      2.18 o 
   6  10   5      152.51      143.98      4.86 o 
   7  10   5      711.16      735.58     13.25 o 
  -7  11   5        2.21        0.74      1.65 o 
  -6  11   5      483.78      432.16      7.60 o 
  -5  11   5        5.14        5.55      1.86 o 
  -4  11   5       90.41       84.02      3.37 o 
  -3  11   5      120.97      121.27      3.75 o 
  -2  11   5      359.38      418.59      6.01 o 
  -1  11   5      369.31      342.78      5.45 o 
   0  11   5     1538.28     1584.31     15.91 o 
   1  11   5      197.86      186.94      3.97 o 
   2  11   5      256.40      238.05      5.29 o 
   3  11   5      281.14      256.19      5.87 o 
   4  11   5      793.93      853.02     10.42 o 
   5  11   5      119.20      115.66      5.30 o 
  -5  12   5        4.21        5.61      1.94 o 
  -4  12   5      453.92      463.58      7.60 o 
  -3  12   5      683.79      672.62      9.61 o 
  -2  12   5       13.74       15.50      2.15 o 
  -1  12   5      145.10      144.11      3.90 o 
   0  12   5       62.27       54.95      2.90 o 
   1  12   5       78.67       76.76      3.32 o 
   2  12   5       42.04       37.70      3.06 o 
   3  12   5       60.25       58.67      3.41 o 
 -12   0   6      199.86      228.79      7.28 o 
 -10   0   6     1662.26     1879.58     24.72 o 
  -8   0   6      522.80      526.96      6.78 o 
  -6   0   6     8510.89     8656.04     80.14 o 
  -4   0   6      727.18      697.02      8.74 o 
  -2   0   6     1801.71     1742.46     19.09 o 
   0   0   6     3284.66     3003.67     23.67 o 
   2   0   6     2738.74     2618.19     20.65 o 
   4   0   6      704.22      677.57      7.19 o 
   6   0   6      463.35      447.19      9.83 o 
   8   0   6      212.04      215.79      4.26 o 
  10   0   6      775.19      824.98     13.96 o 
 -13   1   6      246.88      292.06      7.78 o 
 -12   1   6      265.46      263.09      5.94 o 
 -11   1   6       26.04       26.94      2.05 o 
 -10   1   6      470.74      440.23      6.45 o 
  -9   1   6      809.41      815.32      7.54 o 
  -8   1   6       45.16       38.19      1.51 o 
  -7   1   6     3287.26     3344.25     21.30 o 
  -6   1   6      402.27      381.65      4.79 o 
  -5   1   6        2.05        2.79      0.73 o 
  -4   1   6     2675.32     2972.18     20.98 o 
  -3   1   6     4121.51     4049.79     24.37 o 
  -2   1   6       74.41       57.77      1.64 o 
  -1   1   6       46.69       34.33      0.92 o 
   0   1   6     2709.91     2658.14     14.20 o 
   1   1   6     1711.40     1655.24     10.04 o 
   2   1   6     9921.10    10165.72     56.64 o 
   3   1   6     4741.42     4809.71     25.97 o 
   4   1   6        0.37       -0.01      0.62 o 
   5   1   6      110.10      116.94      2.03 o 
   6   1   6       14.46       12.65      1.61 o 
   7   1   6     1482.24     1503.39     10.73 o 
   8   1   6      488.11      489.27      5.09 o 
   9   1   6      385.41      369.23      5.66 o 
  10   1   6      209.89      192.47      4.30 o 
  11   1   6        4.67        4.44      1.97 o 
 -12   2   6      240.06      217.04      5.77 o 
 -11   2   6      163.26      146.72      4.88 o 
 -10   2   6      639.17      589.26      7.68 o 
  -9   2   6        9.79        9.94      1.23 o 
  -8   2   6     2831.58     2727.60     19.93 o 
  -7   2   6      994.23      939.23      7.85 o 
  -6   2   6     2400.95     2351.65     15.86 o 
  -5   2   6      760.08      788.89      6.03 o 
  -4   2   6     2513.13     2487.76     16.39 o 
  -3   2   6     1237.04     1251.22      8.40 o 
  -2   2   6     1711.05     1653.39     11.77 o 
  -1   2   6      712.41      675.31      4.53 o 
   0   2   6     4339.64     4259.49     23.38 o 
   1   2   6       50.35       82.30      1.37 o 
   2   2   6     6031.96     6354.47     36.36 o 
   3   2   6     4369.91     4495.16     26.87 o 
   4   2   6       15.64       21.88      0.96 o 
   5   2   6     1421.72     1426.53     10.10 o 
   6   2   6      285.53      299.40      3.36 o 
   7   2   6        5.93        6.63      1.02 o 
   8   2   6        3.91        4.49      1.07 o 
   9   2   6       27.66       25.56      1.74 o 
  10   2   6      266.30      271.30      5.58 o 
  11   2   6      183.06      195.39      5.24 o 
 -12   3   6        5.56        0.60      1.85 o 
 -11   3   6      919.51      938.50     12.39 o 
 -10   3   6       32.90       40.72      2.63 o 
  -9   3   6      327.36      353.36      4.59 o 
  -8   3   6      250.05      279.45      3.87 o 
  -7   3   6        2.45        6.31      1.11 o 
  -6   3   6       76.16       71.22      1.95 o 
  -5   3   6     3799.80     3673.25     23.74 o 
  -4   3   6     1093.58     1116.32      8.20 o 
  -3   3   6      373.13      385.28      3.34 o 
  -2   3   6      204.99      176.40      2.16 o 
  -1   3   6     5151.35     5215.14     30.68 o 
   0   3   6      416.47      399.44      3.69 o 
   1   3   6     1024.40     1053.32      7.10 o 
   2   3   6     1229.41     1292.57      8.00 o 
   3   3   6        2.39        4.77      0.62 o 
   4   3   6        1.45        0.55      0.68 o 
   5   3   6      829.07      843.60      6.89 o 
   6   3   6      101.66       96.09      2.18 o 
   7   3   6      202.39      184.38      2.76 o 
   8   3   6       74.81       79.54      2.46 o 
   9   3   6      526.98      529.13      6.92 o 
  10   3   6       11.72       12.45      2.06 o 
 -12   4   6      230.13      268.56      7.92 o 
 -11   4   6       24.03       23.58      2.29 o 
 -10   4   6        5.76        2.74      1.69 o 
  -9   4   6      311.40      308.75      5.18 o 
  -8   4   6       26.26       28.26      1.45 o 
  -7   4   6      500.08      484.55      8.87 o 
  -6   4   6      556.14      581.71      7.03 o 
  -5   4   6       10.21       15.02      1.10 o 
  -4   4   6     1964.97     1994.20     13.94 o 
  -3   4   6      138.24      150.43      2.20 o 
  -2   4   6     1994.20     1912.29     12.24 o 
  -1   4   6        0.88        3.74      0.58 o 
   0   4   6        3.26        2.61      0.60 o 
   1   4   6      192.53      197.28      1.98 o 
   2   4   6     2367.71     2287.73     14.55 o 
   3   4   6      628.68      637.26      5.11 o 
   4   4   6      573.39      592.27      5.03 o 
   5   4   6      128.40      158.01      2.08 o 
   6   4   6       33.06       23.01      1.28 o 
   7   4   6      313.79      330.79      3.94 o 
   8   4   6     2053.79     2055.61     17.87 o 
   9   4   6       76.19       78.54      2.82 o 
  10   4   6       75.43       85.78      3.57 o 
 -12   5   6      123.41      123.37      6.00 o 
 -11   5   6     1023.72     1089.76     14.95 o 
 -10   5   6        9.24       15.34      2.02 o 
  -9   5   6      584.86      607.21      8.18 o 
  -8   5   6       18.61       28.54      1.83 o 
  -7   5   6      710.17      699.08      7.34 o 
  -6   5   6       52.74       54.46      2.27 o 
  -5   5   6     2088.41     2088.66     15.47 o 
  -4   5   6     1056.44     1026.67      8.11 o 
  -3   5   6       96.72      132.47      1.86 o 
  -2   5   6     2957.46     2928.32     17.92 o 
  -1   5   6     1742.12     1852.93     12.20 o 
   0   5   6      926.54     1030.49      7.52 o 
   1   5   6     1952.46     1915.65     11.87 o 
   2   5   6        1.60        0.92      0.69 o 
   3   5   6      371.99      394.06      3.63 o 
   4   5   6       32.80       23.55      1.00 o 
   5   5   6     1039.80     1059.72     12.41 o 
   6   5   6       36.70       37.48      1.36 o 
   7   5   6       88.58       90.79      2.39 o 
   8   5   6      236.50      246.69      3.98 o 
   9   5   6       84.39       83.50      2.84 o 
  10   5   6        0.82        5.18      1.86 o 
 -11   6   6        8.72       16.14      2.72 o 
 -10   6   6      105.44       98.11      4.48 o 
  -9   6   6      353.70      348.62      5.76 o 
  -8   6   6      462.90      459.93      6.38 o 
  -7   6   6      239.13      271.60      4.87 o 
  -6   6   6      800.93      785.83      8.65 o 
  -5   6   6       35.17       35.54      1.51 o 
  -4   6   6      115.09      127.07      2.05 o 
  -3   6   6      223.25      206.67      2.82 o 
  -2   6   6     1401.43     1367.60      9.71 o 
  -1   6   6      211.48      175.89      2.45 o 
   0   6   6     1327.86     1324.50      9.21 o 
   1   6   6      337.81      276.59      3.45 o 
   2   6   6      817.00      811.94      6.66 o 
   3   6   6     1272.95     1245.73      9.14 o 
   4   6   6     1290.47     1295.37     11.59 o 
   5   6   6      157.77      162.77      2.99 o 
   6   6   6      811.91      867.83      7.36 o 
   7   6   6        3.23        8.35      1.17 o 
   8   6   6       27.23       28.95      1.78 o 
   9   6   6       23.58       32.26      2.07 o 
 -11   7   6        1.21       -0.01      1.87 o 
 -10   7   6       19.56       16.25      2.30 o 
  -9   7   6      178.92      166.90      5.17 o 
  -8   7   6       73.62       79.40      3.28 o 
  -7   7   6      573.15      573.91      8.96 o 
  -6   7   6        0.65       -0.02      1.12 o 
  -5   7   6      274.54      264.65      3.46 o 
  -4   7   6      208.19      201.47      2.78 o 
  -3   7   6     3542.66     3421.41     23.18 o 
  -2   7   6      112.40      121.49      2.61 o 
  -1   7   6       99.65      104.10      1.89 o 
   0   7   6      163.91      166.18      2.64 o 
   1   7   6     1293.65     1310.77      9.73 o 
   2   7   6      520.79      521.43      5.29 o 
   3   7   6      325.68      323.38      3.63 o 
   4   7   6        5.57        7.98      0.86 o 
   5   7   6      147.63      157.32      2.21 o 
   6   7   6       56.49       63.10      2.23 o 
   7   7   6     1403.92     1419.66     12.84 o 
   8   7   6      170.02      166.75      3.75 o 
   9   7   6      119.67      124.17      3.14 o 
 -10   8   6      638.32      629.08     10.17 o 
  -9   8   6      275.23      267.11      5.47 o 
  -8   8   6        3.13        1.66      1.53 o 
  -7   8   6      237.49      253.01      4.70 o 
  -6   8   6      757.49      748.52      9.29 o 
  -5   8   6        0.35        0.38      0.87 o 
  -4   8   6       17.19       24.93      1.21 o 
  -3   8   6      200.62      205.72      2.91 o 
  -2   8   6      301.84      317.28      4.54 o 
  -1   8   6      923.33      954.89      7.98 o 
   0   8   6     1737.17     1710.68     14.15 o 
   1   8   6      360.53      360.70      3.95 o 
   2   8   6       64.52       61.28      1.59 o 
   3   8   6       30.84       35.71      1.42 o 
   4   8   6     1144.59     1131.58     12.26 o 
   5   8   6      355.48      357.02      5.45 o 
   6   8   6      295.54      304.11      5.61 o 
   7   8   6       61.10       55.32      2.75 o 
   8   8   6      378.87      364.93      6.05 o 
  -9   9   6      120.92      109.74      3.72 o 
  -8   9   6        0.32        1.05      1.43 o 
  -7   9   6      138.52      122.25      3.55 o 
  -6   9   6      493.57      487.41      7.62 o 
  -5   9   6      772.23      725.60      7.75 o 
  -4   9   6       82.62       65.25      2.25 o 
  -3   9   6      281.29      269.88      4.30 o 
  -2   9   6      226.77      263.37      3.47 o 
  -1   9   6      149.65      139.74      3.80 o 
   0   9   6       12.05       15.39      1.43 o 
   1   9   6       78.11       75.42      2.44 o 
   2   9   6      729.99      741.63      7.34 o 
   3   9   6      815.47      838.65      9.42 o 
   4   9   6      494.43      512.62      7.66 o 
   5   9   6     1246.06     1254.53     14.21 o 
   6   9   6       50.96       56.32      3.44 o 
   7   9   6      498.87      533.46     11.03 o 
  -8  10   6      315.82      309.99      5.71 o 
  -7  10   6      158.37      151.26      4.16 o 
  -6  10   6        1.32        2.09      1.72 o 
  -5  10   6       43.37       45.89      2.34 o 
  -4  10   6     1526.54     1453.19     14.97 o 
  -3  10   6       65.72       51.58      2.38 o 
  -2  10   6      436.34      473.56      6.91 o 
  -1  10   6        9.53        9.84      1.76 o 
   0  10   6       11.65        7.52      1.36 o 
   1  10   6        8.39        8.06      1.12 o 
   2  10   6     1315.72     1301.70     14.65 o 
   3  10   6      263.67      283.47      4.69 o 
   4  10   6       56.81       68.23      2.40 o 
   5  10   6       17.86       18.55      1.78 o 
   6  10   6      561.09      616.28     10.79 o 
  -7  11   6        1.25        0.94      1.80 o 
  -6  11   6       15.91       15.38      2.20 o 
  -5  11   6     1441.06     1415.47     17.70 o 
  -4  11   6      138.42      111.73      3.90 o 
  -3  11   6       38.64       35.16      2.28 o 
  -2  11   6        1.76       -0.87      1.40 o 
  -1  11   6     1283.42     1262.30     15.53 o 
   0  11   6        0.41        1.64      1.64 o 
   1  11   6       13.40       16.84      2.10 o 
   2  11   6      582.77      576.43      8.92 o 
   3  11   6       14.20       13.87      1.97 o 
   4  11   6        3.47        1.97      1.68 o 
   5  11   6     1135.31     1170.11     14.50 o 
  -4  12   6      377.18      396.85      8.75 o 
  -3  12   6        7.17        3.80      2.05 o 
  -2  12   6      388.70      382.23      7.33 o 
  -1  12   6      225.91      200.11      6.75 o 
   0  12   6       43.50       46.17      2.84 o 
   1  12   6        3.64        4.32      2.67 o 
   2  12   6      103.68       99.09      5.04 o 
   3  12   6      600.77      665.32     11.24 o 
 -11   0   7      957.40     1071.69     21.20 o 
  -9   0   7       62.37       49.00      2.94 o 
  -7   0   7      462.12      463.14      8.28 o 
  -5   0   7      461.10      441.72      7.20 o 
  -3   0   7       84.82       44.04      1.92 o 
  -1   0   7    14715.93    14193.78    113.19 o 
   1   0   7     4092.53     4121.35     35.97 o 
   3   0   7      350.30      446.27      5.23 o 
   5   0   7      935.95      905.14     15.70 o 
   7   0   7      701.64      701.30      9.03 o 
   9   0   7     1797.09     1731.73     25.38 o 
 -12   1   7      146.19      154.16      5.55 o 
 -11   1   7      399.42      426.66      6.50 o 
 -10   1   7       10.60       12.49      1.56 o 
  -9   1   7        0.26        5.11      1.15 o 
  -8   1   7     1212.40     1177.61      9.48 o 
  -7   1   7     2137.00     2071.65     16.29 o 
  -6   1   7       11.83        9.68      1.02 o 
  -5   1   7      588.22      559.18      5.57 o 
  -4   1   7       93.37       74.40      2.14 o 
  -3   1   7      303.94      263.13      3.02 o 
  -2   1   7      168.33      171.29      2.23 o 
  -1   1   7       38.48       50.38      1.28 o 
   0   1   7      103.89      100.97      1.65 o 
   1   1   7     2190.49     2281.37     13.82 o 
   2   1   7     2284.62     2313.67     13.98 o 
   3   1   7      369.80      364.70      3.15 o 
   4   1   7       20.49       16.75      1.00 o 
   5   1   7        5.27        0.81      0.86 o 
   6   1   7      904.11      933.65      7.99 o 
   7   1   7      114.80      114.31      2.68 o 
   8   1   7     1540.14     1547.51     14.67 o 
   9   1   7        1.79        4.18      1.41 o 
  10   1   7      188.18      189.17      4.77 o 
 -12   2   7      483.75      441.09      8.68 o 
 -11   2   7       56.47       63.01      3.54 o 
 -10   2   7       33.60       34.21      2.23 o 
  -9   2   7      349.19      367.24      4.94 o 
  -8   2   7        1.78        7.17      1.32 o 
  -7   2   7     1015.78     1005.32      8.89 o 
  -6   2   7     1129.81     1100.08      8.71 o 
  -5   2   7      556.68      537.43      5.17 o 
  -4   2   7      664.40      648.44      6.01 o 
  -3   2   7     1068.02     1080.74      8.71 o 
  -2   2   7      817.47      818.66      6.92 o 
  -1   2   7     2393.44     2377.01     14.46 o 
   0   2   7      971.29      925.18      6.33 o 
   1   2   7      140.36      149.65      1.88 o 
   2   2   7       68.85       66.33      1.58 o 
   3   2   7     1472.29     1562.40     12.18 o 
   4   2   7      582.53      550.93      4.84 o 
   5   2   7      290.61      291.17      3.34 o 
   6   2   7      240.94      252.11      3.10 o 
   7   2   7     1398.73     1398.81     11.90 o 
   8   2   7       83.52       83.58      2.27 o 
   9   2   7      204.73      198.46      3.89 o 
  10   2   7      600.23      562.94      8.73 o 
 -12   3   7      128.41      121.69      4.56 o 
 -11   3   7        3.06        3.01      1.79 o 
 -10   3   7     1778.81     1813.33     22.02 o 
  -9   3   7        3.25        2.32      1.42 o 
  -8   3   7        4.04        2.13      1.14 o 
  -7   3   7       19.89       17.34      1.42 o 
  -6   3   7     1188.09     1132.37      9.22 o 
  -5   3   7       73.82       70.95      1.66 o 
  -4   3   7      614.26      609.61      4.87 o 
  -3   3   7      471.56      493.76      4.33 o 
  -2   3   7      749.50      749.99      5.82 o 
  -1   3   7     1641.70     1710.41     11.80 o 
   0   3   7     7518.52     7455.29     43.69 o 
   1   3   7      246.03      254.98      2.85 o 
   2   3   7        5.55        7.37      0.75 o 
   3   3   7       11.35        8.85      0.85 o 
   4   3   7     1084.97     1092.96      8.87 o 
   5   3   7      103.44       99.90      2.73 o 
   6   3   7       29.33       33.01      1.52 o 
   7   3   7       85.19       80.52      1.99 o 
   8   3   7       53.17       52.80      2.15 o 
   9   3   7       53.20       55.25      2.76 o 
  10   3   7      269.66      293.92      6.01 o 
 -12   4   7        0.01        1.17      2.08 o 
 -11   4   7        4.93       10.32      2.29 o 
 -10   4   7       37.16       42.23      2.77 o 
  -9   4   7     2814.29     2686.76     25.97 o 
  -8   4   7       19.07       20.82      1.50 o 
  -7   4   7        2.35        3.85      1.26 o 
  -6   4   7        1.64        0.57      1.00 o 
  -5   4   7      279.87      261.57      3.09 o 
  -4   4   7      122.10      113.01      1.96 o 
  -3   4   7     1613.28     1561.50     10.04 o 
  -2   4   7      313.14      313.04      2.98 o 
  -1   4   7      450.15      450.76      3.84 o 
   0   4   7       11.85       12.17      0.86 o 
   1   4   7     1965.39     1994.95     12.60 o 
   2   4   7     1312.04     1327.99      9.09 o 
   3   4   7      508.69      492.86      4.45 o 
   4   4   7      679.47      692.76      5.91 o 
   5   4   7       24.44       23.56      1.10 o 
   6   4   7      167.91      154.13      2.87 o 
   7   4   7     1286.39     1348.09     11.93 o 
   8   4   7      168.16      188.70      3.45 o 
   9   4   7       66.48       61.12      2.90 o 
  10   4   7        0.22        1.66      1.81 o 
 -11   5   7        9.29        6.30      2.48 o 
 -10   5   7      375.96      369.22      7.38 o 
  -9   5   7       94.10       85.14      3.25 o 
  -8   5   7       96.16       73.52      2.77 o 
  -7   5   7      262.34      235.29      3.85 o 
  -6   5   7      389.33      367.43      4.99 o 
  -5   5   7      104.65      111.55      2.43 o 
  -4   5   7      179.26      178.74      2.56 o 
  -3   5   7        4.67        3.20      0.70 o 
  -2   5   7     2564.86     2519.43     15.78 o 
  -1   5   7     1112.98     1180.64      9.35 o 
   0   5   7     4383.40     4227.34     40.74 o 
   1   5   7      502.56      470.66      4.08 o 
   2   5   7      404.64      413.76      4.03 o 
   3   5   7        7.27       10.48      0.90 o 
   4   5   7      707.23      697.77      5.94 o 
   5   5   7       87.66       70.89      1.93 o 
   6   5   7       87.44       78.43      2.26 o 
   7   5   7        0.63        0.31      1.27 o 
   8   5   7       89.33       79.90      3.22 o 
   9   5   7      352.84      339.02      7.78 o 
 -11   6   7      966.93     1011.70     14.89 o 
 -10   6   7       25.84       21.90      2.56 o 
  -9   6   7      131.08      152.12      4.27 o 
  -8   6   7       25.74       30.77      2.38 o 
  -7   6   7     1906.96     1927.41     20.65 o 
  -6   6   7      397.28      412.09      5.00 o 
  -5   6   7     2915.49     2846.83     21.53 o 
  -4   6   7     1172.11     1144.02      9.37 o 
  -3   6   7        1.77        2.46      0.77 o 
  -2   6   7      131.06      126.01      2.11 o 
  -1   6   7      342.22      352.39      4.54 o 
   0   6   7      658.77      653.70      5.49 o 
   1   6   7      142.73      150.58      2.53 o 
   2   6   7      759.52      750.57      6.43 o 
   3   6   7     1216.25     1255.25      9.13 o 
   4   6   7      840.95      816.41      6.71 o 
   5   6   7     1072.88     1133.72      9.56 o 
   6   6   7      527.88      473.32      5.21 o 
   7   6   7      271.73      269.26      3.96 o 
   8   6   7        9.11       10.60      1.59 o 
   9   6   7       74.13       73.83      3.19 o 
 -10   7   7      105.88      120.43      4.52 o 
  -9   7   7       31.80       31.12      2.87 o 
  -8   7   7     3358.28     3408.99     67.08 o 
  -7   7   7      191.47      187.52      4.37 o 
  -6   7   7     1558.57     1457.25     16.42 o 
  -5   7   7      287.08      303.23      3.91 o 
  -4   7   7     1427.24     1508.88     11.76 o 
  -3   7   7        2.45        4.48      1.08 o 
  -2   7   7      650.13      677.85      7.10 o 
  -1   7   7      105.50      103.86      2.13 o 
   0   7   7     1059.13     1033.32     10.82 o 
   1   7   7        2.05        3.71      0.88 o 
   2   7   7     1996.49     2037.13     16.12 o 
   3   7   7       46.62       49.68      1.52 o 
   4   7   7      750.33      773.55      6.85 o 
   5   7   7        1.23        2.59      1.04 o 
   6   7   7     1063.96     1066.02      9.64 o 
   7   7   7       99.43      120.27      2.95 o 
   8   7   7      196.88      214.31      4.21 o 
 -10   8   7        5.20        2.42      2.11 o 
  -9   8   7       25.64       44.37      3.18 o 
  -8   8   7        2.86       -0.18      1.80 o 
  -7   8   7       96.16       78.00      3.77 o 
  -6   8   7       18.53       21.51      1.79 o 
  -5   8   7      878.74      862.82      9.88 o 
  -4   8   7      938.80      900.90     10.31 o 
  -3   8   7       72.23       68.58      2.19 o 
  -2   8   7       90.02       79.58      2.42 o 
  -1   8   7     1071.19     1038.65      9.06 o 
   0   8   7      711.28      749.15      7.04 o 
   1   8   7      639.20      633.33      5.72 o 
   2   8   7      407.41      418.71      4.55 o 
   3   8   7       13.89       18.42      1.69 o 
   4   8   7      607.83      603.01      7.17 o 
   5   8   7      540.44      545.48      6.44 o 
   6   8   7      153.05      150.35      3.06 o 
   7   8   7      131.63      132.45      3.00 o 
  -9   9   7      268.02      315.32      7.63 o 
  -8   9   7       68.84       74.78      3.29 o 
  -7   9   7      393.44      363.31      6.12 o 
  -6   9   7       13.56       19.96      2.10 o 
  -5   9   7      326.72      335.97      5.79 o 
  -4   9   7      496.86      487.32      7.13 o 
  -3   9   7       33.08       25.19      2.14 o 
  -2   9   7      574.95      552.34      8.35 o 
  -1   9   7       75.83      104.80      3.32 o 
   0   9   7      962.91     1022.17     10.27 o 
   1   9   7      121.94      114.84      2.78 o 
   2   9   7      459.13      449.95      5.64 o 
   3   9   7       19.28       23.00      1.62 o 
   4   9   7      233.22      237.55      3.92 o 
   5   9   7       50.71       50.64      2.27 o 
   6   9   7      163.83      176.99      3.96 o 
  -8  10   7       23.95       26.79      2.79 o 
  -7  10   7      199.14      196.05      5.65 o 
  -6  10   7        7.99       11.22      1.81 o 
  -5  10   7      175.01      160.79      4.30 o 
  -4  10   7       47.98       49.54      3.75 o 
  -3  10   7     2470.29     2452.57     27.01 o 
  -2  10   7      192.15      192.37      4.76 o 
  -1  10   7      621.04      623.17      9.33 o 
   0  10   7        1.53        4.32      2.81 o 
   1  10   7      315.16      315.87      4.87 o 
   2  10   7       28.88       35.71      2.48 o 
   3  10   7     1271.49     1338.11     14.95 o 
   4  10   7       38.40       38.44      2.19 o 
   5  10   7        1.09       -1.94      1.30 o 
  -6  11   7      569.57      604.58     10.80 o 
  -5  11   7        5.54        8.21      2.34 o 
  -4  11   7      376.94      375.04      7.99 o 
  -3  11   7      252.63      258.04      5.72 o 
  -2  11   7        8.87        8.16      1.85 o 
  -1  11   7       17.97       20.72      2.30 o 
   0  11   7      574.36      617.76     12.51 o 
   1  11   7       38.58       46.30      3.51 o 
   2  11   7      106.04      111.40      4.51 o 
   3  11   7      127.92      137.64      4.44 o 
   4  11   7      495.64      503.97      7.58 o 
  -3  12   7      545.25      591.20     10.78 o 
  -2  12   7      230.83      218.72      7.85 o 
  -1  12   7        5.84        7.09      2.34 o 
   0  12   7      211.22      232.23      5.95 o 
   1  12   7       71.66       79.36      4.00 o 
 -12   0   8        2.67        0.00      2.90 o 
 -10   0   8      203.70      227.10      6.13 o 
  -8   0   8      452.00      386.56     10.60 o 
  -6   0   8     1456.90     1431.41     18.57 o 
  -4   0   8      288.03      246.48      4.35 o 
  -2   0   8     3793.31     3737.29     48.18 o 
   0   0   8     4770.77     4781.05     41.71 o 
   2   0   8      175.04      151.46      2.89 o 
   4   0   8       15.48       14.44      1.34 o 
   6   0   8        3.41        5.35      1.60 o 
   8   0   8      516.67      523.44      9.15 o 
  10   0   8     1284.78     1227.44     24.90 o 
 -12   1   8      191.39      198.07      6.79 o 
 -11   1   8      173.14      182.60      4.56 o 
 -10   1   8       22.66       33.44      2.12 o 
  -9   1   8     1764.19     1777.98     19.92 o 
  -8   1   8      128.21      132.41      4.44 o 
  -7   1   8     4419.29     4296.72     31.63 o 
  -6   1   8      327.50      333.11      4.04 o 
  -5   1   8      305.89      312.86      3.97 o 
  -4   1   8      198.81      176.65      2.80 o 
  -3   1   8      496.38      460.23      4.69 o 
  -2   1   8     3930.96     3693.56     25.97 o 
  -1   1   8      662.31      627.13      5.15 o 
   0   1   8      105.46       99.84      1.71 o 
   1   1   8     1372.08     1330.57      9.31 o 
   2   1   8       25.64       38.50      1.27 o 
   3   1   8      920.81      914.93      6.90 o 
   4   1   8       11.08       15.22      1.12 o 
   5   1   8      722.95      711.79      6.85 o 
   6   1   8      268.04      284.97      3.74 o 
   7   1   8     1050.53     1045.63     10.33 o 
   8   1   8       89.24       92.53      2.92 o 
   9   1   8       17.85       20.28      1.79 o 
  10   1   8      250.61      264.20      5.76 o 
 -12   2   8      116.02      137.23      5.94 o 
 -11   2   8       38.80       48.20      2.88 o 
 -10   2   8      693.96      663.45      8.42 o 
  -9   2   8      562.95      519.38      6.98 o 
  -8   2   8     1268.65     1207.85     11.22 o 
  -7   2   8      228.02      246.83      3.74 o 
  -6   2   8       83.52      101.24      2.71 o 
  -5   2   8     1775.69     1800.13     12.35 o 
  -4   2   8      964.21      970.08      8.88 o 
  -3   2   8       62.73       66.64      1.89 o 
  -2   2   8      765.82      726.41      6.52 o 
  -1   2   8      948.88      900.01      6.84 o 
   0   2   8      938.06      923.38      6.70 o 
   1   2   8      588.07      547.90      5.27 o 
   2   2   8     2037.66     1985.95     13.65 o 
   3   2   8     7195.27     7065.39     47.53 o 
   4   2   8     1867.96     1843.23     13.38 o 
   5   2   8      334.76      337.11      3.80 o 
   6   2   8     1179.85     1182.16      9.38 o 
   7   2   8      648.62      680.52      7.33 o 
   8   2   8      450.92      452.39      5.61 o 
   9   2   8        0.15       -2.17      1.45 o 
 -12   3   8        8.88        7.41      2.29 o 
 -11   3   8      896.79      938.99     12.74 o 
 -10   3   8       40.64       41.27      2.85 o 
  -9   3   8       48.00       41.44      2.34 o 
  -8   3   8      914.00      908.88      8.64 o 
  -7   3   8      603.59      593.65      6.48 o 
  -6   3   8       60.49       57.23      1.85 o 
  -5   3   8     1043.05     1078.95      8.34 o 
  -4   3   8      617.92      605.55      5.98 o 
  -3   3   8     1240.41     1275.73     11.20 o 
  -2   3   8      262.02      259.70      3.17 o 
  -1   3   8     5899.23     5753.63     37.67 o 
   0   3   8      214.66      246.56      2.71 o 
   1   3   8      791.66      781.37      6.82 o 
   2   3   8      284.37      308.06      3.66 o 
   3   3   8       29.39       35.82      1.32 o 
   4   3   8       99.93       94.91      2.48 o 
   5   3   8      660.30      644.07      6.45 o 
   6   3   8      450.60      460.09      5.46 o 
   7   3   8       33.85       29.85      1.65 o 
   8   3   8       30.13       31.58      2.04 o 
   9   3   8      548.51      554.89      8.43 o 
 -12   4   8      865.83      934.11     15.97 o 
 -11   4   8       18.70       26.64      3.19 o 
 -10   4   8      201.47      218.94      5.71 o 
  -9   4   8        0.60        5.92      1.74 o 
  -8   4   8     1838.60     1906.30     18.82 o 
  -7   4   8      400.27      379.18      4.95 o 
  -6   4   8       45.98       45.56      1.88 o 
  -5   4   8       20.17       19.60      1.09 o 
  -4   4   8     1232.64     1163.13      9.12 o 
  -3   4   8      837.25      837.19      6.49 o 
  -2   4   8     1862.05     1804.52     12.22 o 
  -1   4   8      474.36      448.69      4.20 o 
   0   4   8        8.69        9.80      0.93 o 
   1   4   8      183.34      194.81      2.65 o 
   2   4   8      359.24      321.00      3.43 o 
   3   4   8      151.05      153.44      2.61 o 
   4   4   8      109.58      114.52      2.36 o 
   5   4   8      430.60      405.71      4.57 o 
   6   4   8      361.22      377.71      4.38 o 
   7   4   8       25.62       19.19      2.00 o 
   8   4   8      401.92      389.70      5.59 o 
   9   4   8        0.10        0.02      1.73 o 
 -11   5   8       71.41       62.16      3.74 o 
 -10   5   8       37.99       36.00      2.93 o 
  -9   5   8        1.64       -1.55      1.64 o 
  -8   5   8        9.69       10.68      2.00 o 
  -7   5   8       10.86        8.74      1.53 o 
  -6   5   8     1352.49     1386.94     13.00 o 
  -5   5   8     1036.68     1069.70      9.21 o 
  -4   5   8      803.63      795.45      7.48 o 
  -3   5   8     1904.85     1826.05     13.23 o 
  -2   5   8      281.00      268.29      3.02 o 
  -1   5   8     1109.60     1016.92      8.31 o 
   0   5   8        6.68       13.25      1.46 o 
   1   5   8      164.29      164.90      2.26 o 
   2   5   8       74.59       80.21      1.81 o 
   3   5   8      184.90      193.70      2.73 o 
   4   5   8        0.10       -1.05      0.85 o 
   5   5   8      140.61      142.92      2.46 o 
   6   5   8      225.39      237.64      3.97 o 
   7   5   8      205.23      215.76      3.72 o 
   8   5   8      136.05      129.55      3.48 o 
   9   5   8      300.41      294.61      5.93 o 
 -11   6   8       41.30       47.26      3.41 o 
 -10   6   8      225.82      195.62      5.46 o 
  -9   6   8      134.28      151.51      4.81 o 
  -8   6   8       29.61       31.60      4.23 o 
  -7   6   8      234.28      228.29      4.85 o 
  -6   6   8     2737.84     2734.21     24.30 o 
  -5   6   8      502.64      526.96      6.03 o 
  -4   6   8      283.43      285.86      3.69 o 
  -3   6   8       60.93       55.08      1.98 o 
  -2   6   8      166.25      171.36      2.90 o 
  -1   6   8      586.09      538.68      5.20 o 
   0   6   8     1900.51     1913.46     13.29 o 
   1   6   8       11.83        8.26      1.10 o 
   2   6   8       85.64       85.95      1.88 o 
   3   6   8     3106.37     3153.08     20.78 o 
   4   6   8      632.44      634.85      5.77 o 
   5   6   8      285.40      290.13      6.18 o 
   6   6   8      437.49      405.21      5.31 o 
   7   6   8      228.03      247.90      4.18 o 
   8   6   8       39.81       40.00      3.29 o 
 -10   7   8        0.38        0.19      2.05 o 
  -9   7   8      469.69      477.42      7.97 o 
  -8   7   8       31.70       49.26      3.11 o 
  -7   7   8     1141.69     1122.97     14.66 o 
  -6   7   8      173.76      172.97      4.99 o 
  -5   7   8      214.99      225.68      4.05 o 
  -4   7   8      121.90       97.27      3.44 o 
  -3   7   8      280.44      279.48      4.05 o 
  -2   7   8      713.66      711.52      7.68 o 
  -1   7   8      292.25      296.58      3.71 o 
   0   7   8        2.63        5.74      0.84 o 
   1   7   8      462.64      473.39      5.60 o 
   2   7   8        0.01       -0.41      0.95 o 
   3   7   8      924.05      922.32      8.13 o 
   4   7   8      196.31      186.50      2.98 o 
   5   7   8       47.21       58.87      2.09 o 
   6   7   8        0.40        0.10      1.14 o 
   7   7   8     1138.18     1183.60     11.92 o 
  -9   8   8      191.39      211.21      5.25 o 
  -8   8   8       75.78       92.70      4.04 o 
  -7   8   8      112.48      114.04      4.48 o 
  -6   8   8      872.62      876.04     11.16 o 
  -5   8   8        1.63        3.68      1.74 o 
  -4   8   8      138.08      138.00      3.25 o 
  -3   8   8       45.20       47.26      2.45 o 
  -2   8   8      703.97      698.49      8.40 o 
  -1   8   8       69.44       67.64      2.45 o 
   0   8   8      940.30      931.90      9.68 o 
   1   8   8      595.85      598.18      6.58 o 
   2   8   8       11.97        9.84      1.36 o 
   3   8   8     1345.01     1341.78     12.71 o 
   4   8   8       18.71       21.40      1.71 o 
   5   8   8        3.96        4.29      1.29 o 
   6   8   8        4.92        3.75      1.21 o 
   7   8   8        0.27        1.30      1.52 o 
  -8   9   8        1.69       -0.30      1.61 o 
  -7   9   8      248.89      229.43      5.41 o 
  -6   9   8      124.18      101.39      3.71 o 
  -5   9   8      673.08      686.21      9.39 o 
  -4   9   8      399.70      449.84      7.73 o 
  -3   9   8      106.89       93.67      3.77 o 
  -2   9   8      786.97      708.10     10.27 o 
  -1   9   8       70.86       80.58      3.19 o 
   0   9   8      152.55      159.52      4.39 o 
   1   9   8      168.07      160.72      3.30 o 
   2   9   8      175.28      158.00      3.40 o 
   3   9   8      588.21      604.34      7.50 o 
   4   9   8        1.85        1.34      1.54 o 
   5   9   8      295.77      314.23      5.37 o 
   6   9   8      178.26      177.49      4.25 o 
  -7  10   8      112.28      125.80      5.55 o 
  -6  10   8       42.23       47.24      2.95 o 
  -5  10   8       28.08       30.76      2.80 o 
  -4  10   8      339.84      361.49      6.80 o 
  -3  10   8        2.09       -2.34      1.68 o 
  -2  10   8        1.97        0.56      1.68 o 
  -1  10   8        2.14        3.00      1.86 o 
   0  10   8       39.06       32.27      2.92 o 
   1  10   8       45.23       49.03      2.69 o 
   2  10   8     1719.92     1771.47     20.79 o 
   3  10   8      218.15      215.57      5.23 o 
   4  10   8     1076.05     1039.83     11.96 o 
  -5  11   8      679.69      663.47     11.75 o 
  -4  11   8       10.53        9.21      2.39 o 
  -3  11   8        2.21        3.07      1.78 o 
  -2  11   8      118.14      126.08      4.34 o 
  -1  11   8      727.72      783.85     12.41 o 
   0  11   8        9.26       12.21      2.44 o 
   1  11   8      225.82      229.33      5.89 o 
   2  11   8        0.60        0.92      2.07 o 
   3  11   8       53.65       54.16      3.46 o 
 -11   0   9     1421.29     1454.12     27.05 o 
  -9   0   9      183.44      146.49      5.84 o 
  -7   0   9       70.20       68.26      3.49 o 
  -5   0   9     5959.34     5767.74     58.87 o 
  -3   0   9     1626.51     1691.51     19.34 o 
  -1   0   9      587.25      520.65      6.62 o 
   1   0   9     1216.12     1236.31     12.95 o 
   3   0   9     4671.49     4529.09     42.52 o 
   5   0   9      613.55      656.10      9.43 o 
   7   0   9      466.49      481.04     10.28 o 
   9   0   9      855.89      862.00     14.45 o 
 -12   1   9      210.40      228.17      6.48 o 
 -11   1   9        9.35        6.62      1.98 o 
 -10   1   9       93.51      111.74      3.86 o 
  -9   1   9      225.85      253.18      5.09 o 
  -8   1   9      760.31      769.10      8.43 o 
  -7   1   9       46.02       44.62      1.94 o 
  -6   1   9       71.67       79.31      2.18 o 
  -5   1   9      835.18      820.30      8.10 o 
  -4   1   9      767.89      724.57      7.01 o 
  -3   1   9     2652.50     2622.31     20.89 o 
  -2   1   9     2499.36     2418.85     19.44 o 
  -1   1   9      683.63      686.12      7.35 o 
   0   1   9       47.27       54.46      1.56 o 
   1   1   9       56.66       58.72      1.61 o 
   2   1   9      664.88      648.87      5.47 o 
   3   1   9      142.53      140.07      3.51 o 
   4   1   9      147.77      159.77      2.66 o 
   5   1   9      702.02      673.57      6.89 o 
   6   1   9      812.77      767.38      8.30 o 
   7   1   9       33.03       40.26      2.32 o 
   8   1   9      338.39      337.06      5.13 o 
   9   1   9       22.32       28.56      2.34 o 
 -12   2   9      149.90      172.56      6.32 o 
 -11   2   9      136.28      132.78      5.18 o 
 -10   2   9      187.75      197.92      5.17 o 
  -9   2   9      603.62      579.27      7.66 o 
  -8   2   9        1.02        1.21      1.28 o 
  -7   2   9      336.37      315.89      4.08 o 
  -6   2   9      109.27      112.53      2.61 o 
  -5   2   9      228.73      227.57      3.34 o 
  -4   2   9      535.61      520.23      5.84 o 
  -3   2   9      235.78      177.98      3.03 o 
  -2   2   9      673.15      682.01      6.62 o 
  -1   2   9      965.16      921.65      8.23 o 
   0   2   9      758.98      769.76      6.87 o 
   1   2   9     1213.06     1180.32      8.62 o 
   2   2   9      511.68      512.82      5.06 o 
   3   2   9     2107.75     2080.69     15.67 o 
   4   2   9     1299.18     1272.91     10.45 o 
   5   2   9      266.57      263.32      3.50 o 
   6   2   9      721.91      715.62      8.56 o 
   7   2   9      455.03      434.76      6.34 o 
   8   2   9      244.25      244.34      4.35 o 
   9   2   9        2.41        5.72      1.83 o 
 -11   3   9        0.47        8.68      2.31 o 
 -10   3   9      471.47      477.38      8.57 o 
  -9   3   9      281.94      257.79      4.49 o 
  -8   3   9        6.10        9.50      1.52 o 
  -7   3   9     1404.39     1396.47     11.57 o 
  -6   3   9      608.50      621.15      6.27 o 
  -5   3   9     3083.80     3042.41     20.59 o 
  -4   3   9     1012.24      979.39      8.83 o 
  -3   3   9       30.09       32.32      1.55 o 
  -2   3   9      374.81      333.95      4.44 o 
  -1   3   9       85.48       80.20      2.00 o 
   0   3   9      939.20      929.27      7.33 o 
   1   3   9       43.14       40.45      1.57 o 
   2   3   9       31.57       24.17      1.40 o 
   3   3   9        1.98        2.50      0.91 o 
   4   3   9     1207.87     1178.84      9.81 o 
   5   3   9      433.26      421.27      5.27 o 
   6   3   9        2.62        1.52      1.37 o 
   7   3   9        0.80       -1.60      1.26 o 
   8   3   9       25.07       27.22      2.14 o 
   9   3   9      393.23      361.45      6.32 o 
 -11   4   9       59.74       88.60      4.48 o 
 -10   4   9        6.47       10.58      2.47 o 
  -9   4   9     1114.40     1149.73     14.31 o 
  -8   4   9       46.30       53.28      2.64 o 
  -7   4   9      408.81      417.15      5.27 o 
  -6   4   9      129.65      117.14      2.55 o 
  -5   4   9      161.11      163.91      2.66 o 
  -4   4   9      451.25      414.62      4.43 o 
  -3   4   9     2338.12     2325.86     16.62 o 
  -2   4   9      291.39      309.58      3.77 o 
  -1   4   9        2.62        7.92      1.54 o 
   0   4   9       14.49       14.54      1.10 o 
   1   4   9      653.52      606.99      5.67 o 
   2   4   9        2.21        4.11      0.91 o 
   3   4   9      600.45      617.55      5.71 o 
   4   4   9      180.31      184.48      3.13 o 
   5   4   9      294.32      303.03      4.97 o 
   6   4   9       35.27       43.44      2.20 o 
   7   4   9      239.10      231.76      4.58 o 
   8   4   9       39.60       40.13      2.31 o 
 -11   5   9       96.93      119.62      5.04 o 
 -10   5   9      524.56      530.89      9.54 o 
  -9   5   9      196.08      196.34      5.52 o 
  -8   5   9       65.98       65.32      3.44 o 
  -7   5   9        0.80        0.82      1.67 o 
  -6   5   9      396.86      429.73      6.07 o 
  -5   5   9     1167.12     1116.24     10.50 o 
  -4   5   9      588.84      560.73      5.63 o 
  -3   5   9      381.83      393.99      4.33 o 
  -2   5   9      252.97      264.47      3.44 o 
  -1   5   9      303.45      290.10      3.44 o 
   0   5   9      808.46      840.17      7.28 o 
   1   5   9        7.07        5.61      0.86 o 
   2   5   9      117.52      117.61      2.31 o 
   3   5   9      221.50      232.54      3.21 o 
   4   5   9      357.61      365.12      4.43 o 
   5   5   9      179.16      202.21      3.24 o 
   6   5   9      577.17      602.28      7.15 o 
   7   5   9      164.39      186.53      3.90 o 
   8   5   9      297.31      305.94      5.32 o 
 -10   6   9      186.95      209.58      6.05 o 
  -9   6   9       81.38       77.44      3.66 o 
  -8   6   9        9.00        9.48      2.16 o 
  -7   6   9      258.31      258.90      5.91 o 
  -6   6   9      195.23      184.98      4.47 o 
  -5   6   9      610.29      582.90      6.77 o 
  -4   6   9     1199.85     1186.58     10.35 o 
  -3   6   9       68.82       72.52      2.75 o 
  -2   6   9      735.67      694.46      7.67 o 
  -1   6   9     2388.01     2345.06     18.26 o 
   0   6   9       17.07       19.82      1.25 o 
   1   6   9      715.55      752.76      6.41 o 
   2   6   9        1.14        2.40      0.90 o 
   3   6   9     1612.78     1615.08     13.07 o 
   4   6   9        0.04        1.32      1.04 o 
   5   6   9      264.39      250.02      4.08 o 
   6   6   9      594.24      598.29      7.43 o 
   7   6   9       48.30       45.67      2.46 o 
 -10   7   9       39.46       37.00      2.86 o 
  -9   7   9      102.08       98.69      4.10 o 
  -8   7   9      913.34      902.89     15.11 o 
  -7   7   9        0.02        3.43      1.90 o 
  -6   7   9      255.61      248.65      5.22 o 
  -5   7   9        8.04        8.90      1.72 o 
  -4   7   9       63.13       61.66      2.58 o 
  -3   7   9      251.14      235.42      4.41 o 
  -2   7   9      178.80      175.00      4.80 o 
  -1   7   9        7.57        8.46      1.34 o 
   0   7   9       83.16       78.43      2.36 o 
   1   7   9       24.61       19.57      1.52 o 
   2   7   9     2201.10     2119.51     17.92 o 
   3   7   9       43.69       41.26      1.80 o 
   4   7   9        1.75        0.41      1.23 o 
   5   7   9        7.36        6.32      1.40 o 
   6   7   9      482.79      476.99      8.22 o 
   7   7   9       12.09       12.43      1.85 o 
  -9   8   9       14.38       14.14      2.48 o 
  -8   8   9        3.68        1.18      2.07 o 
  -7   8   9      202.01      194.97      4.69 o 
  -6   8   9      108.52      125.02      4.73 o 
  -5   8   9     1373.67     1425.68     16.16 o 
  -4   8   9      287.96      275.13      5.37 o 
  -3   8   9      389.33      412.54      6.13 o 
  -2   8   9      537.26      603.52      8.60 o 
  -1   8   9      582.73      585.99      8.37 o 
   0   8   9       47.08       41.35      2.26 o 
   1   8   9      189.54      209.66      3.86 o 
   2   8   9       26.01       28.06      1.71 o 
   3   8   9        6.69        7.27      1.39 o 
   4   8   9       84.63       85.37      2.72 o 
   5   8   9      484.75      485.92      7.07 o 
   6   8   9      518.29      559.53      8.32 o 
  -8   9   9      244.42      267.46      6.07 o 
  -7   9   9      314.36      334.04      6.79 o 
  -6   9   9      241.52      244.49      5.74 o 
  -5   9   9      344.98      358.92      6.98 o 
  -4   9   9      277.03      259.13      5.85 o 
  -3   9   9      563.52      582.03      9.24 o 
  -2   9   9      320.66      285.19      6.03 o 
  -1   9   9      155.65      163.02      4.84 o 
   0   9   9      478.99      466.25      7.01 o 
   1   9   9      123.05      123.58      3.64 o 
   2   9   9      360.97      357.82      6.02 o 
   3   9   9       86.46       93.87      3.34 o 
   4   9   9      326.74      350.79      6.91 o 
   5   9   9       85.39       83.13      4.05 o 
  -6  10   9        0.01       -2.43      1.68 o 
  -5  10   9        3.86        3.95      1.87 o 
  -4  10   9      164.21      167.72      4.81 o 
  -3  10   9      208.57      218.76      5.43 o 
  -2  10   9       47.31       64.11      3.39 o 
  -1  10   9        4.88        7.89      1.79 o 
   0  10   9       61.89       64.24      3.21 o 
   1  10   9      377.82      392.21      6.93 o 
   2  10   9       28.38       26.48      2.57 o 
   3  10   9      848.84      836.17     12.39 o 
  -4  11   9      319.88      325.11      7.92 o 
  -3  11   9       57.91       50.97      4.06 o 
  -2  11   9      274.31      287.43      6.94 o 
  -1  11   9       67.03       59.79      3.66 o 
   0  11   9      627.80      641.16     11.07 o 
   1  11   9       52.77       54.63      3.66 o 
 -10   0  10      836.86      826.00     15.25 o 
  -8   0  10        7.34        3.49      1.76 o 
  -6   0  10     5130.60     5136.81     53.38 o 
  -4   0  10       21.56       22.81      2.22 o 
  -2   0  10      871.89      801.35     13.94 o 
   0   0  10      300.48      268.37      4.90 o 
   2   0  10      946.04      913.91     11.67 o 
   4   0  10     2362.99     2273.16     38.23 o 
   6   0  10      218.84      196.04      6.37 o 
   8   0  10        1.21        0.07      2.07 o 
 -11   1  10       15.00       23.50      3.62 o 
 -10   1  10       58.75       54.26      3.22 o 
  -9   1  10       47.22       57.81      2.76 o 
  -8   1  10      174.78      166.69      3.59 o 
  -7   1  10        4.41        5.32      1.18 o 
  -6   1  10      349.47      331.88      4.68 o 
  -5   1  10      105.57      111.87      2.83 o 
  -4   1  10      341.86      316.72      4.55 o 
  -3   1  10      953.45      936.85      8.93 o 
  -2   1  10      323.29      318.68      4.00 o 
  -1   1  10        2.46        2.52      0.92 o 
   0   1  10      261.74      269.40      3.41 o 
   1   1  10     1793.21     1736.55     12.92 o 
   2   1  10       37.08       38.72      1.53 o 
   3   1  10      486.70      513.00      5.40 o 
   4   1  10       65.57       71.45      2.14 o 
   5   1  10        1.76        0.10      1.46 o 
   6   1  10        1.39       -0.12      1.53 o 
   7   1  10      640.46      652.80     12.31 o 
   8   1  10      518.46      510.56      6.82 o 
 -11   2  10       27.36       33.53      3.22 o 
 -10   2  10        3.62        5.98      2.14 o 
  -9   2  10      892.49      915.17     10.69 o 
  -8   2  10      219.10      219.81      3.97 o 
  -7   2  10      108.37      104.30      2.91 o 
  -6   2  10        5.59        6.74      1.12 o 
  -5   2  10       17.56       16.17      1.40 o 
  -4   2  10     1866.94     1827.68     15.58 o 
  -3   2  10       52.49       51.57      2.09 o 
  -2   2  10      610.77      594.90      6.20 o 
  -1   2  10      122.09      108.86      2.32 o 
   0   2  10      686.11      682.62      6.24 o 
   1   2  10     2614.62     2593.19     20.58 o 
   2   2  10        3.21        1.82      1.08 o 
   3   2  10        5.06        5.02      1.17 o 
   4   2  10      776.98      745.09      7.81 o 
   5   2  10       19.90       25.03      2.02 o 
   6   2  10      430.03      417.17      6.22 o 
   7   2  10        5.77        4.39      1.93 o 
   8   2  10      221.82      207.75      4.59 o 
 -11   3  10      639.99      615.94     10.51 o 
 -10   3  10       16.90       24.74      3.03 o 
  -9   3  10      242.20      224.33      5.33 o 
  -8   3  10      198.59      182.12      3.81 o 
  -7   3  10      317.77      319.42      4.88 o 
  -6   3  10      155.26      159.07      2.82 o 
  -5   3  10      929.18      900.19      8.90 o 
  -4   3  10      253.81      257.98      4.07 o 
  -3   3  10      316.57      292.24      5.60 o 
  -2   3  10      198.61      173.24      3.03 o 
  -1   3  10     1266.93     1268.65     10.42 o 
   0   3  10       24.90       22.45      1.45 o 
   1   3  10       11.06       15.76      1.22 o 
   2   3  10        6.90       10.84      1.21 o 
   3   3  10      707.71      662.53      6.91 o 
   4   3  10      427.53      416.55      5.23 o 
   5   3  10     2326.35     2303.07     21.20 o 
   6   3  10        2.11        3.74      1.60 o 
   7   3  10       20.89       19.52      2.04 o 
   8   3  10        2.03        4.75      1.74 o 
 -11   4  10        1.64        2.65      2.48 o 
 -10   4  10      179.90      198.44      5.75 o 
  -9   4  10       16.58       20.27      2.32 o 
  -8   4  10      827.45      823.16     10.24 o 
  -7   4  10        3.80        1.49      1.21 o 
  -6   4  10       58.44       49.45      2.09 o 
  -5   4  10       84.53       87.75      2.33 o 
  -4   4  10      385.10      388.39      5.11 o 
  -3   4  10       88.60       86.82      2.40 o 
  -2   4  10      867.69      881.31      8.56 o 
  -1   4  10      413.56      393.94      5.43 o 
   0   4  10       35.75       31.45      1.45 o 
   1   4  10       99.43       98.06      2.76 o 
   2   4  10     1817.23     1829.53     13.66 o 
   3   4  10      237.87      226.05      3.57 o 
   4   4  10       44.11       47.60      2.30 o 
   5   4  10        4.32        1.47      1.89 o 
   6   4  10      456.99      439.76      6.49 o 
   7   4  10       18.31       16.48      1.96 o 
   8   4  10       64.84       72.04      3.28 o 
 -10   5  10      656.91      733.08     10.93 o 
  -9   5  10      173.43      169.35      5.79 o 
  -8   5  10      188.10      172.73      5.07 o 
  -7   5  10      802.24      773.33      9.74 o 
  -6   5  10      416.27      422.05      7.00 o 
  -5   5  10      697.13      679.78      8.74 o 
  -4   5  10      802.44      829.17      7.65 o 
  -3   5  10      154.33      158.14      2.77 o 
  -2   5  10      473.20      439.70      5.41 o 
  -1   5  10      369.05      371.52      4.64 o 
   0   5  10      250.26      222.85      3.18 o 
   1   5  10        1.88        0.31      0.89 o 
   2   5  10       81.32       75.58      2.23 o 
   3   5  10      248.68      264.99      3.87 o 
   4   5  10      329.53      349.82      4.52 o 
   5   5  10      588.15      579.46      7.56 o 
   6   5  10      389.97      378.59      6.24 o 
   7   5  10       21.10       17.24      2.12 o 
 -10   6  10       79.34       85.16      4.41 o 
  -9   6  10      214.37      213.20      6.49 o 
  -8   6  10        2.55       -0.01      1.84 o 
  -7   6  10      353.35      355.15      7.17 o 
  -6   6  10      677.50      671.07      9.46 o 
  -5   6  10      110.15      105.44      4.08 o 
  -4   6  10      953.90      922.98     11.38 o 
  -3   6  10      125.74      129.13      3.50 o 
  -2   6  10       17.34       14.73      1.49 o 
  -1   6  10       37.74       45.17      2.26 o 
   0   6  10      586.19      610.82      5.92 o 
   1   6  10     1915.10     1847.52     14.86 o 
   2   6  10       44.08       37.58      1.88 o 
   3   6  10       62.08       67.44      2.30 o 
   4   6  10      638.17      665.47      8.05 o 
   5   6  10       71.76       68.96      3.01 o 
   6   6  10      164.93      198.69      4.48 o 
   7   6  10       69.02       80.75      3.30 o 
  -9   7  10      191.60      179.94      5.90 o 
  -8   7  10       13.19       22.24      2.63 o 
  -7   7  10      633.37      672.23     10.75 o 
  -6   7  10      487.10      513.84      8.11 o 
  -5   7  10      717.54      718.65      9.97 o 
  -4   7  10        1.32        0.28      1.47 o 
  -3   7  10     1712.25     1792.19     18.11 o 
  -2   7  10       81.23       69.16      3.08 o 
  -1   7  10      135.53      147.52      4.06 o 
   0   7  10       55.79       50.73      2.47 o 
   1   7  10      769.39      788.33      8.79 o 
   2   7  10       37.34       42.20      2.29 o 
   3   7  10       18.42       21.83      1.95 o 
   4   7  10      197.66      193.65      4.29 o 
   5   7  10       49.69       58.90      2.96 o 
   6   7  10        0.17        0.51      1.68 o 
  -8   8  10       12.35        1.78      1.79 o 
  -7   8  10      609.49      616.44      9.23 o 
  -6   8  10     1418.86     1387.04     16.24 o 
  -5   8  10      145.13      148.12      4.28 o 
  -4   8  10        4.41        6.49      1.93 o 
  -3   8  10       24.25       15.96      2.30 o 
  -2   8  10      219.25      213.77      5.10 o 
  -1   8  10      118.20      130.49      3.79 o 
   0   8  10       35.10       32.12      2.35 o 
   1   8  10     1068.22     1080.48     13.48 o 
   2   8  10      102.51      102.87      3.29 o 
   3   8  10      697.30      702.41      8.86 o 
   4   8  10       81.96       83.75      3.28 o 
   5   8  10       89.11       77.77      3.51 o 
  -7   9  10      110.32      111.69      4.51 o 
  -6   9  10        9.81        7.26      2.14 o 
  -5   9  10        1.89        0.67      1.93 o 
  -4   9  10      157.89      151.78      4.74 o 
  -3   9  10       14.04       10.62      2.16 o 
  -2   9  10     1224.01     1184.76     16.96 o 
  -1   9  10      367.04      374.98      7.01 o 
   0   9  10       54.42       50.56      3.18 o 
   1   9  10      594.21      651.76     10.66 o 
   2   9  10        1.58        0.83      1.61 o 
   3   9  10      331.90      342.58      6.94 o 
   4   9  10       14.26       10.85      2.54 o 
  -5  10  10       53.45       47.74      3.25 o 
  -4  10  10      333.24      346.52      7.73 o 
  -3  10  10       53.56       64.43      5.46 o 
  -2  10  10      102.32      123.64      5.18 o 
  -1  10  10      191.54      200.72      6.04 o 
   0  10  10      668.00      697.10     10.35 o 
   1  10  10        9.38        7.09      2.31 o 
   2  10  10      458.07      488.65      9.49 o 
 -11   0  11      268.81      227.92      8.91 o 
  -9   0  11       49.71       51.86      3.61 o 
  -7   0  11       77.66       91.53      5.65 o 
  -5   0  11     1346.51     1302.16     16.41 o 
  -3   0  11       47.12       39.16      2.61 o 
  -1   0  11     2120.71     2095.24     23.60 o 
   1   0  11       34.79       42.41      2.43 o 
   3   0  11     1217.60     1246.16     22.64 o 
   5   0  11      181.31      176.51      6.46 o 
   7   0  11        0.77        3.39      2.68 o 
 -11   1  11       20.63       32.21      3.55 o 
 -10   1  11       84.47       91.34      3.60 o 
  -9   1  11        2.17        6.86      1.64 o 
  -8   1  11      562.09      576.05      7.42 o 
  -7   1  11      567.56      527.18      6.72 o 
  -6   1  11      973.11      967.70      9.80 o 
  -5   1  11      348.67      332.33      4.67 o 
  -4   1  11     2079.36     2036.23     17.32 o 
  -3   1  11      492.40      465.58      5.79 o 
  -2   1  11      431.95      387.50      4.92 o 
  -1   1  11       97.15       77.67      2.08 o 
   0   1  11      235.33      212.11      3.18 o 
   1   1  11      571.60      571.86      7.70 o 
   2   1  11      577.60      545.17      6.08 o 
   3   1  11        7.65       11.53      1.49 o 
   4   1  11       76.37       68.33      2.64 o 
   5   1  11       19.64       15.43      1.94 o 
   6   1  11      411.60      398.36      6.73 o 
   7   1  11      247.35      208.02      5.00 o 
 -11   2  11       47.24       51.91      3.78 o 
 -10   2  11      289.29      293.51      5.98 o 
  -9   2  11      319.16      336.53      5.78 o 
  -8   2  11      412.50      414.99      6.40 o 
  -7   2  11     1453.57     1487.63     17.39 o 
  -6   2  11     2105.39     2089.02     17.01 o 
  -5   2  11      427.50      440.11      5.66 o 
  -4   2  11       51.97       58.13      2.18 o 
  -3   2  11      525.22      526.28      5.98 o 
  -2   2  11        0.32       -1.50      1.00 o 
  -1   2  11       82.13       81.81      2.29 o 
   0   2  11      826.78      817.03      7.27 o 
   1   2  11      779.92      778.89      7.43 o 
   2   2  11      127.71      127.01      3.02 o 
   3   2  11     1372.17     1357.13     13.61 o 
   4   2  11     1034.92      952.32     10.66 o 
   5   2  11      695.21      664.07      9.44 o 
   6   2  11       51.51       65.29      3.22 o 
   7   2  11      113.45      110.96      4.01 o 
 -10   3  11      341.00      373.15      6.71 o 
  -9   3  11       80.04       81.04      3.52 o 
  -8   3  11      109.42      113.85      3.52 o 
  -7   3  11      417.53      439.74      6.38 o 
  -6   3  11      617.50      597.55      7.24 o 
  -5   3  11      151.38      153.35      3.17 o 
  -4   3  11       10.39       11.02      1.63 o 
  -3   3  11      159.19      159.01      3.20 o 
  -2   3  11       66.02       71.47      2.30 o 
  -1   3  11       70.84       68.32      2.05 o 
   0   3  11      342.04      323.89      4.21 o 
   1   3  11     1238.38     1233.72     10.43 o 
   2   3  11       54.66       50.75      2.29 o 
   3   3  11       40.31       38.12      2.32 o 
   4   3  11     2988.73     2900.46     25.98 o 
   5   3  11      116.35      107.66      3.61 o 
   6   3  11       36.58       38.12      2.52 o 
   7   3  11        0.09       -0.87      1.79 o 
 -10   4  11       47.25       52.41      3.75 o 
  -9   4  11      219.69      241.50      6.01 o 
  -8   4  11       40.39       43.72      2.77 o 
  -7   4  11       17.90       16.51      1.78 o 
  -6   4  11      192.75      180.51      3.82 o 
  -5   4  11      810.51      800.67      9.22 o 
  -4   4  11       31.47       31.56      1.66 o 
  -3   4  11     2700.82     2583.12     22.05 o 
  -2   4  11       26.91       32.11      1.63 o 
  -1   4  11      448.19      438.32      6.34 o 
   0   4  11      428.03      438.14      5.11 o 
   1   4  11      216.89      198.94      4.04 o 
   2   4  11      216.12      230.94      3.85 o 
   3   4  11       75.94       89.24      2.96 o 
   4   4  11        8.73       10.62      1.84 o 
   5   4  11       24.83       24.31      2.52 o 
   6   4  11        0.07       -0.77      2.00 o 
   7   4  11      348.52      356.49      6.84 o 
 -10   5  11       92.33       76.96      4.65 o 
  -9   5  11       56.55       48.28      4.08 o 
  -8   5  11       62.70       56.20      3.51 o 
  -7   5  11     1038.85     1050.59     15.36 o 
  -6   5  11      132.39      135.86      4.15 o 
  -5   5  11     1102.06     1112.88     12.64 o 
  -4   5  11      290.20      303.01      5.16 o 
  -3   5  11        3.12        4.79      1.37 o 
  -2   5  11      655.34      660.22      9.88 o 
  -1   5  11       35.50       35.94      2.11 o 
   0   5  11      486.13      478.11      8.48 o 
   1   5  11      229.43      253.53      4.09 o 
   2   5  11      524.99      527.76      6.27 o 
   3   5  11      115.48      104.86      3.09 o 
   4   5  11      958.31      946.97     12.08 o 
   5   5  11      483.59      484.35      7.31 o 
   6   5  11      155.20      141.10      4.25 o 
  -9   6  11       28.50       28.67      4.38 o 
  -8   6  11       22.12       10.37      2.38 o 
  -7   6  11      357.90      380.90      8.40 o 
  -6   6  11      196.37      188.19      4.80 o 
  -5   6  11        5.00        4.56      1.66 o 
  -4   6  11      137.37      155.00      3.96 o 
  -3   6  11      128.91      115.05      4.42 o 
  -2   6  11       14.58       10.06      1.75 o 
  -1   6  11      286.51      291.30      5.24 o 
   0   6  11      527.55      529.14      7.42 o 
   1   6  11      382.16      354.41      5.63 o 
   2   6  11      151.16      152.55      3.71 o 
   3   6  11      284.31      278.67      4.96 o 
   4   6  11      278.14      286.62      5.31 o 
   5   6  11      181.48      192.04      4.82 o 
   6   6  11        0.36       -0.35      1.82 o 
  -8   7  11      306.27      324.75     10.75 o 
  -7   7  11      102.32      115.32      4.72 o 
  -6   7  11        1.18        2.16      1.77 o 
  -5   7  11      214.53      214.59      5.09 o 
  -4   7  11      523.04      527.58      7.75 o 
  -3   7  11       51.47       57.28      3.01 o 
  -2   7  11      231.58      236.90      5.58 o 
  -1   7  11        3.26        4.71      1.53 o 
   0   7  11       97.11       99.19      3.45 o 
   1   7  11        2.21        2.57      1.63 o 
   2   7  11      880.34      953.77     11.24 o 
   3   7  11        8.01        5.26      1.73 o 
   4   7  11      675.32      680.57      9.56 o 
   5   7  11       92.65       80.49      3.47 o 
  -7   8  11      106.17      116.87      6.09 o 
  -6   8  11       86.09       97.20      4.59 o 
  -5   8  11      277.48      288.48      7.05 o 
  -4   8  11      146.00      143.02      5.25 o 
  -3   8  11        3.04        9.11      2.34 o 
  -2   8  11       34.11       36.40      2.89 o 
  -1   8  11     1402.76     1381.55     15.83 o 
   0   8  11       73.13       68.46      3.31 o 
   1   8  11      132.25      136.98      3.82 o 
   2   8  11        6.61        4.89      1.73 o 
   3   8  11      237.99      239.76      5.23 o 
   4   8  11       25.12       28.78      2.36 o 
  -6   9  11       74.12       75.47      4.39 o 
  -5   9  11      313.86      340.77      8.35 o 
  -4   9  11      133.25      152.24      5.56 o 
  -3   9  11       32.57       20.79      2.89 o 
  -2   9  11      162.57      168.03      5.54 o 
  -1   9  11        1.92        6.56      2.10 o 
   0   9  11      215.15      239.69      5.63 o 
   1   9  11       78.48       82.91      3.52 o 
   2   9  11        6.28        6.20      2.03 o 
  -2  10  11        0.93       -0.23      1.93 o 
  -1  10  11      153.63      168.44      5.08 o 
 -10   0  12      325.73      354.46      9.38 o 
  -8   0  12      103.94       93.66      4.60 o 
  -6   0  12     1158.72     1119.22     18.27 o 
  -4   0  12        1.10       -2.10      1.60 o 
  -2   0  12      578.26      587.27      9.20 o 
   0   0  12     1145.79     1103.49     14.20 o 
   2   0  12      114.90      116.22      4.78 o 
   4   0  12      253.87      261.75      6.68 o 
   6   0  12       20.59       15.18      3.20 o 
 -10   1  12      228.95      257.01      5.71 o 
  -9   1  12      215.43      238.90      5.02 o 
  -8   1  12      203.23      196.07      4.78 o 
  -7   1  12       98.97      102.59      3.84 o 
  -6   1  12      106.78       98.73      3.62 o 
  -5   1  12      272.45      265.77      4.61 o 
  -4   1  12      379.84      365.28      5.21 o 
  -3   1  12     1395.64     1357.21     13.92 o 
  -2   1  12       77.45       72.72      2.45 o 
  -1   1  12       47.61       42.78      1.97 o 
   0   1  12      110.20       96.93      2.78 o 
   1   1  12      258.83      272.47      4.80 o 
   2   1  12      950.28      910.13      9.82 o 
   3   1  12      174.23      174.85      3.86 o 
   4   1  12      669.74      605.67      8.09 o 
   5   1  12       87.06       85.85      3.61 o 
   6   1  12       14.74       19.82      2.47 o 
 -10   2  12       48.49       55.22      3.23 o 
  -9   2  12       16.93       12.16      2.13 o 
  -8   2  12      103.04      109.09      4.13 o 
  -7   2  12      184.20      194.46      4.61 o 
  -6   2  12        3.66        1.81      1.59 o 
  -5   2  12       41.73       43.74      2.56 o 
  -4   2  12       10.18        5.86      1.44 o 
  -3   2  12       44.99       46.74      2.17 o 
  -2   2  12       88.81       89.74      2.50 o 
  -1   2  12       64.46       47.55      1.96 o 
   0   2  12      216.88      209.26      4.34 o 
   1   2  12      308.80      300.28      4.90 o 
   2   2  12      532.60      525.68      8.52 o 
   3   2  12       87.09      107.41      3.91 o 
   4   2  12      198.79      206.82      4.60 o 
   5   2  12       10.38       14.76      2.05 o 
   6   2  12      109.33      106.17      4.09 o 
 -10   3  12        6.40        4.84      2.12 o 
  -9   3  12       33.33       38.62      2.95 o 
  -8   3  12        2.31       -0.89      1.93 o 
  -7   3  12      744.22      775.51      9.94 o 
  -6   3  12       98.18       98.57      3.25 o 
  -5   3  12      336.43      347.28      6.46 o 
  -4   3  12      175.18      164.11      4.18 o 
  -3   3  12      131.58      125.20      3.37 o 
  -2   3  12       24.34       23.73      1.78 o 
  -1   3  12      718.75      715.67      7.75 o 
   0   3  12      442.63      424.49      5.58 o 
   1   3  12      148.91      159.46      3.43 o 
   2   3  12       67.87       80.09      3.12 o 
   3   3  12      505.66      493.46      8.29 o 
   4   3  12       30.23       18.14      2.11 o 
   5   3  12     1428.20     1365.64     18.65 o 
   6   3  12        0.15       -1.18      1.88 o 
  -9   4  12        8.23        9.29      2.59 o 
  -8   4  12     1409.97     1451.67     20.27 o 
  -7   4  12        1.40        1.88      1.73 o 
  -6   4  12      417.16      387.49      6.81 o 
  -5   4  12        0.20        3.76      1.58 o 
  -4   4  12     2285.98     2301.92     22.78 o 
  -3   4  12        2.20        3.29      1.63 o 
  -2   4  12      478.04      493.38      6.82 o 
  -1   4  12       14.46       10.95      1.55 o 
   0   4  12       11.03       11.71      1.53 o 
   1   4  12       24.50       32.88      2.10 o 
   2   4  12      336.12      324.55      5.51 o 
   3   4  12       30.86       33.33      3.17 o 
   4   4  12        2.31       -1.86      1.70 o 
   5   4  12       97.56       93.30      3.68 o 
   6   4  12      494.70      479.94      8.89 o 
  -9   5  12      128.75      138.87      6.80 o 
  -8   5  12      295.79      315.18      8.87 o 
  -7   5  12      166.30      188.52      6.14 o 
  -6   5  12       27.42       29.96      2.86 o 
  -5   5  12       41.89       49.34      3.02 o 
  -4   5  12      917.36      899.19     11.03 o 
  -3   5  12       13.49       20.51      1.77 o 
  -2   5  12      241.46      245.38      4.95 o 
  -1   5  12      208.80      194.21      4.30 o 
   0   5  12      279.79      285.68      5.03 o 
   1   5  12      375.80      378.81      5.93 o 
   2   5  12       42.07       44.57      2.66 o 
   3   5  12      175.11      173.96      4.51 o 
   4   5  12      199.49      190.74      4.64 o 
   5   5  12      225.06      252.33      6.67 o 
  -8   6  12       82.65       79.89      4.63 o 
  -7   6  12       91.49       81.38      4.63 o 
  -6   6  12      365.09      372.32      7.47 o 
  -5   6  12       46.27       44.14      3.13 o 
  -4   6  12        4.25        3.84      1.77 o 
  -3   6  12        9.01        6.09      1.70 o 
  -2   6  12      350.54      373.42      6.81 o 
  -1   6  12       88.56       95.70      3.54 o 
   0   6  12      578.02      585.44      8.23 o 
   1   6  12      367.39      369.77      6.22 o 
   2   6  12      173.30      178.97      4.38 o 
   3   6  12      106.73      114.14      4.17 o 
   4   6  12      723.08      699.68     10.07 o 
  -7   7  12       62.76       47.50      3.34 o 
  -6   7  12        3.23        2.85      2.34 o 
  -5   7  12      554.59      515.68     10.34 o 
  -4   7  12        4.72        2.93      2.22 o 
  -3   7  12     1308.08     1289.08     16.80 o 
  -2   7  12        9.28        9.25      2.26 o 
  -1   7  12        9.50        7.36      1.82 o 
   0   7  12        7.08       10.68      1.92 o 
   1   7  12      452.78      438.24      6.95 o 
   2   7  12       17.84       13.32      2.23 o 
   3   7  12      222.86      221.26      5.18 o 
  -6   8  12      502.25      522.76     10.37 o 
  -5   8  12        2.37        3.16      2.34 o 
  -4   8  12       56.69       63.28      4.06 o 
  -3   8  12       52.03       36.19      3.35 o 
  -2   8  12      652.90      679.94     15.66 o 
  -1   8  12       15.68       32.31      2.70 o 
   0   8  12      366.75      393.40      8.27 o 
   1   8  12       42.81       50.24      3.17 o 
   2   8  12       21.11       20.33      2.33 o 
  -3   9  12      341.70      389.22      8.94 o 
  -2   9  12      121.00      132.73      4.94 o 
  -1   9  12      548.60      560.61      9.47 o 
   0   9  12      254.16      280.38      6.56 o 
  -9   0  13       98.71      118.86      6.09 o 
  -7   0  13      942.41      989.46     20.29 o 
  -5   0  13     1072.27     1055.73     17.66 o 
  -3   0  13      657.72      642.05     13.46 o 
  -1   0  13     1728.88     1709.82     30.20 o 
   1   0  13       72.83       62.32      3.83 o 
   3   0  13      985.94      937.27     14.68 o 
   5   0  13      376.06      387.67     14.99 o 
  -9   1  13      119.72      116.86      4.25 o 
  -8   1  13      531.70      559.07      9.00 o 
  -7   1  13      290.88      311.37      6.25 o 
  -6   1  13       61.59       60.77      3.35 o 
  -5   1  13      203.16      195.83      4.57 o 
  -4   1  13      578.96      597.59      7.95 o 
  -3   1  13       46.32       50.81      2.53 o 
  -2   1  13       73.43       79.01      2.83 o 
  -1   1  13       40.41       42.54      2.31 o 
   0   1  13      105.48      105.99      3.39 o 
   1   1  13       14.71       13.73      1.85 o 
   2   1  13     1962.42     1978.02     18.15 o 
   3   1  13       12.14        6.85      1.87 o 
   4   1  13       47.20       40.67      2.83 o 
   5   1  13        4.39        2.43      1.95 o 
  -9   2  13      130.73      135.73      5.23 o 
  -8   2  13       53.05       51.24      3.51 o 
  -7   2  13      365.30      388.46     10.48 o 
  -6   2  13       71.48       71.40      3.84 o 
  -5   2  13        4.13        3.42      1.90 o 
  -4   2  13        3.53        1.08      1.45 o 
  -3   2  13      382.34      381.50      6.05 o 
  -2   2  13       19.14       15.92      1.73 o 
  -1   2  13      181.29      190.05      3.81 o 
   0   2  13      113.73      112.50      3.58 o 
   1   2  13      631.03      631.21      8.31 o 
   2   2  13        3.16        2.52      1.72 o 
   3   2  13       87.75       81.17      3.33 o 
   4   2  13       11.69        4.94      1.83 o 
   5   2  13       26.73       24.19      2.55 o 
  -9   3  13        9.29        8.94      2.30 o 
  -8   3  13        5.67        4.23      2.47 o 
  -7   3  13      281.92      302.08      6.14 o 
  -6   3  13      561.12      568.28     11.19 o 
  -5   3  13        1.20       -1.09      1.80 o 
  -4   3  13        3.19        2.78      1.66 o 
  -3   3  13      240.09      253.21      5.21 o 
  -2   3  13      334.72      327.00      5.21 o 
  -1   3  13        3.07        1.50      1.44 o 
   0   3  13      985.24      985.64     10.49 o 
   1   3  13        3.91        0.11      1.66 o 
   2   3  13       48.66       52.28      2.91 o 
   3   3  13      277.59      281.24      5.74 o 
   4   3  13      442.32      453.30      7.44 o 
   5   3  13      219.20      185.64      6.96 o 
  -8   4  13        1.13        4.87      2.98 o 
  -7   4  13        3.98        5.43      2.50 o 
  -6   4  13       25.73       26.26      2.73 o 
  -5   4  13      388.22      411.98      6.25 o 
  -4   4  13      106.58      115.83      3.97 o 
  -3   4  13     1408.42     1430.82     18.25 o 
  -2   4  13        6.49        8.98      1.70 o 
  -1   4  13        1.07       -0.18      1.41 o 
   0   4  13      111.47      103.48      3.54 o 
   1   4  13      463.11      455.62      7.14 o 
   2   4  13        6.51       10.01      1.98 o 
   3   4  13       57.44       57.25      3.13 o 
   4   4  13       14.86       12.94      2.31 o 
  -8   5  13       84.79       90.85      5.57 o 
  -7   5  13      259.33      277.34      8.32 o 
  -6   5  13      471.35      487.00      8.95 o 
  -5   5  13      883.03      852.18     11.63 o 
  -4   5  13       91.38       97.88      3.76 o 
  -3   5  13      119.73      109.84      5.78 o 
  -2   5  13      252.36      261.33      6.33 o 
  -1   5  13      227.26      217.51      4.91 o 
   0   5  13      171.39      174.63      4.69 o 
   1   5  13       50.36       45.42      3.04 o 
   2   5  13        8.05        3.28      1.97 o 
   3   5  13      226.51      232.04      5.59 o 
   4   5  13      191.78      226.29      5.64 o 
  -7   6  13       93.17       88.95      4.37 o 
  -6   6  13       72.20       82.18      4.22 o 
  -5   6  13       51.17       53.69      3.86 o 
  -4   6  13      246.97      251.10      6.22 o 
  -3   6  13       38.22       32.48      2.82 o 
  -2   6  13       20.78       24.37      2.32 o 
  -1   6  13      244.67      260.73      5.44 o 
   0   6  13      163.25      168.95      4.52 o 
   1   6  13       58.90       68.69      3.47 o 
   2   6  13        9.34       11.92      2.26 o 
   3   6  13      140.13      132.31      4.75 o 
  -6   7  13       57.62       56.96      4.08 o 
  -5   7  13        2.99        1.82      2.47 o 
  -4   7  13      357.68      381.28      8.70 o 
  -3   7  13       27.51       23.55      3.11 o 
  -2   7  13      288.72      316.67      5.97 o 
  -1   7  13       55.55       56.33      3.00 o 
   0   7  13      104.30       92.84      3.70 o 
   1   7  13       14.13       12.86      2.33 o 
   2   7  13      927.29      919.63     12.30 o 
  -3   8  13        8.62       13.35      2.89 o 
  -2   8  13      169.94      192.86      5.58 o 
  -1   8  13      679.87      697.07     11.11 o 
  -8   0  14       72.91       80.23      5.96 o 
  -6   0  14      371.14      360.10     10.91 o 
  -4   0  14       67.58       57.97      5.22 o 
  -2   0  14     1295.17     1301.70     18.62 o 
   0   0  14      955.84      951.54     20.77 o 
   2   0  14        6.17        8.74      2.53 o 
   4   0  14       39.29       54.55      5.65 o 
  -8   1  14       93.61      114.61      4.93 o 
  -7   1  14       75.49       79.14      4.55 o 
  -6   1  14      153.57      158.21      5.91 o 
  -5   1  14       19.59       22.38      2.77 o 
  -4   1  14      533.43      550.73      8.18 o 
  -3   1  14      240.19      232.16      4.86 o 
  -2   1  14      179.81      164.04      4.34 o 
  -1   1  14      233.45      206.65      4.59 o 
   0   1  14      341.71      352.75      5.79 o 
   1   1  14      487.63      489.89      7.00 o 
   2   1  14      271.92      271.26      5.46 o 
   3   1  14       70.12       63.62      3.44 o 
   4   1  14       27.02       33.55      3.17 o 
  -8   2  14      200.50      237.14      6.82 o 
  -7   2  14      221.44      242.02      6.32 o 
  -6   2  14      314.67      336.47      8.28 o 
  -5   2  14        1.86        0.37      2.10 o 
  -4   2  14       92.04      103.46      4.21 o 
  -3   2  14      578.02      566.86      7.94 o 
  -2   2  14       67.26       73.33      3.19 o 
  -1   2  14        2.12        0.35      1.63 o 
   0   2  14       33.71       39.55      2.55 o 
   1   2  14       99.44      112.42      4.12 o 
   2   2  14      181.50      170.21      5.51 o 
   3   2  14      104.72      114.71      4.26 o 
   4   2  14       86.35       88.77      4.17 o 
  -8   3  14        2.75        2.53      2.98 o 
  -7   3  14      459.21      475.00      8.87 o 
  -6   3  14      111.46      110.00      4.23 o 
  -5   3  14      654.14      635.31     11.08 o 
  -4   3  14       46.69       54.97      3.16 o 
  -3   3  14       26.34       29.48      2.34 o 
  -2   3  14      127.96      123.03      3.91 o 
  -1   3  14      217.11      228.92      5.40 o 
   0   3  14       37.20       32.95      2.57 o 
   1   3  14        0.80       -2.46      1.75 o 
   2   3  14       45.81       45.90      2.96 o 
   3   3  14        4.91        2.74      2.02 o 
  -7   4  14        6.53       10.73      3.81 o 
  -6   4  14      125.28      120.35      4.64 o 
  -5   4  14        4.01        0.19      1.95 o 
  -4   4  14      956.30      983.21     12.46 o 
  -3   4  14       82.18       90.33      3.71 o 
  -2   4  14      205.80      190.41      4.72 o 
  -1   4  14       28.15       25.49      2.59 o 
   0   4  14      144.36      157.22      4.95 o 
   1   4  14        0.47        0.63      1.92 o 
   2   4  14      492.01      495.16     10.03 o 
   3   4  14        6.04        4.73      2.48 o 
  -6   5  14        9.97       13.30      2.68 o 
  -5   5  14       21.30       24.41      2.90 o 
  -4   5  14        3.15        2.08      2.08 o 
  -3   5  14      128.30      130.90      6.61 o 
  -2   5  14      619.47      624.22      9.01 o 
  -1   5  14      427.18      436.55      7.82 o 
   0   5  14        0.08        0.74      2.06 o 
   1   5  14      198.55      221.44      5.65 o 
   2   5  14        1.02        1.05      2.01 o 
  -5   6  14       74.43       77.75      5.25 o 
  -4   6  14      192.45      196.61      6.33 o 
  -3   6  14        0.38        0.67      1.95 o 
  -2   6  14        1.09       -0.68      1.76 o 
  -1   6  14      116.63      119.43      4.58 o 
   0   6  14      177.33      166.76      4.96 o 
   1   6  14        9.81        8.79      2.21 o 
  -7   0  15       65.26       51.00     11.19 o 
  -5   0  15      498.94      528.44     17.51 o 
  -3   0  15        1.44       -0.48      2.48 o 
  -1   0  15      883.26      928.99     17.81 o 
   1   0  15       66.25       66.74      7.24 o 
  -7   1  15       88.19       84.28      5.77 o 
  -6   1  15        6.00        0.92      2.92 o 
  -5   1  15      173.74      188.73      6.42 o 
  -4   1  15       21.93       23.49      2.61 o 
  -3   1  15       32.79       32.21      2.83 o 
  -2   1  15      108.40      111.75      4.19 o 
  -1   1  15       42.71       33.00      2.61 o 
   0   1  15      124.72      118.07      4.36 o 
   1   1  15        1.83       -1.22      1.87 o 
   2   1  15      245.88      248.72      6.13 o 
  -7   2  15        1.18       -3.57      2.38 o 
  -6   2  15      487.48      495.84     11.87 o 
  -5   2  15       11.05       11.04      2.83 o 
  -4   2  15       24.85       26.62      3.01 o 
  -3   2  15       58.59       58.34      3.46 o 
  -2   2  15      588.46      585.29      8.73 o 
  -1   2  15       50.02       49.98      3.38 o 
   0   2  15      175.42      179.27      4.88 o 
   1   2  15      116.45      124.26      4.50 o 
   2   2  15       40.84       49.17      3.43 o 
  -6   3  15      271.85      293.22      7.21 o 
  -5   3  15        9.43        8.86      2.57 o 
  -4   3  15      117.56      127.50      5.20 o 
  -3   3  15       93.06       97.20      4.21 o 
  -2   3  15      357.95      385.00      7.56 o 
  -1   3  15       53.10       54.71      3.46 o 
   0   3  15      198.87      210.02      5.59 o 
   1   3  15       11.65       13.39      2.42 o 
  -5   4  15       88.43       94.52      4.30 o 
  -4   4  15       54.13       60.38      4.35 o 
  -3   4  15      807.38      818.11     12.48 o 
  -2   4  15        7.26        1.39      2.13 o 
  -1   4  15        3.46       -0.03      2.13 o 
   0   4  15        0.00        0.42      2.00 o 
   1   4  15      258.02      253.28      6.10 o 
  -4   5  15      231.39      255.28      8.43 o 
  -3   5  15       44.12       45.85      3.27 o 
  -2   5  15      120.43      124.62      6.48 o 
  -1   5  15        8.80        6.15      2.27 o 
  -4   0  16      119.00      120.23      7.35 o 
  -2   0  16      349.78      369.85     17.31 o 
  -4   1  16      239.95      225.60      6.34 o 
  -3   1  16      144.60      149.46      5.72 o 
  -2   1  16      299.06      304.24      7.51 o 
  -1   1  16       29.61       25.58      3.09 o 
  -4   2  16      118.92      114.30      5.15 o 
  -3   2  16      265.78      279.33      7.05 o 
  -2   2  16       77.24       81.10      4.50 o 
  -1   2  16        3.37        4.17      2.44 o 
                                                 
